# Supplementary material for: Light-induced displacement of PLASTID MOVEMENT IMPAIRED1 precedes light-dependent chloroplast movements
Source: Plant Physiol. 2022 Apr 27;189(3):1866–80. doi: 10.1093/plphys/kiac193 (PMC9237684; doi:10.1093/plphys/kiac193)
Supplement: kiac193_Supplementary_Data [file kiac193_supplementary_data.zip]

Archive with 12 entries (12 files):
- Supplemental Figures Combined New.pdf
- Supplemental Movie Legends.pdf
- Supplemental Movie S1.mov
- Supplemental Movie S2.mov
- Supplemental Movie S3.mov
- Supplemental Movie S4.mov
- Supplemental Movie S5.mov
- Supplemental Movie S6.mov
- Supplemental Movie S7.mov
- Supplemental Movie S8.mov
- Supplemental Movie S9.mov
- dataset.xlsx
