# Supplementary material for: Light-induced displacement of PLASTID MOVEMENT IMPAIRED1 precedes light-dependent chloroplast movements
Source: Plant Physiol. 2022 Apr 27;189(3):1866–80. doi: 10.1093/plphys/kiac193 (PMC9237684; doi:10.1093/plphys/kiac193)
Supplement: kiac193_Supplementary_Data [file kiac193_supplementary_data.zip › dataset.xlsx]

## Sheet: Supplemental Dataset S1
Combined replicate list of mass spectrometry results featuring protein candidates and their associated peptide counts and sequence coverage.									Crosslinked
			MD01-database-0520			MD02-database-0520			MD01-database-0829			0829_MD02-light			90910_MD02-dark			0910_MD01-light			0930_MD1-dark1			0930_MD2-dark2			0930_MD3-light
			GFP:TUBULIN			THRUMIN1:YFP			GFP:TUBULIN			THRUMIN1:YFP			THRUMIN1:YFP			THRUMIN1:YFP			THRUMIN1:YFP			THRUMIN1:YFP			THRUMIN1:YFP
Acc #	Protein MW	Protein Name	Num Unique	Peptide Count	% Cov	Num Unique	Peptide Count	% Cov	Num Unique	Peptide Count	% Cov	Num Unique	Peptide Count	% Cov	Num Unique	Peptide Count	% Cov	Num Unique	Peptide Count	% Cov	Num Unique	Peptide Count	% Cov	Num Unique	Peptide Count	% Cov	Num Unique	Peptide Count	% Cov
AT1G24510.1	59385	AT1G24510.1 | TCP-1/cpn60 chaperonin family protein	53	122	76.1	4	5	12.3	41	55	66.9
AT1G75780.1	50217.8	AT1G75780.1 | tubulin beta-1 chain	32	181	74.7	13	19	34.2	63	138	66	14	25	32.4	4	5	9.6	19	21	40.5	10	10	17.7	11	15	21.9	10	13	21
AT5G20890.1	57286.5	AT5G20890.1 | TCP-1/cpn60 chaperonin family protein	48	144	74.2	8	10	24.7	40	64	60.9	3	3	7	1	1	1.5	1	1	4.2				3	3	12.7	1	1	4.2
AT5G02500.1	71358.4	AT5G02500.1 | heat shock cognate protein 70-1	45	91	64.7	31	38	57.6	28	42	44.4	12	16	32.6				9	13	26.7	9	15	17.7	7	13	15.4	8	14	16.4
AT1G64500.1	41016.8	AT1G64500.1 | Glutaredoxin family protein				42	269	82.1				29	166	57.1	16	54	37.2	46	141	92.1	32	95	73.1	35	101	76.1	37	161	77.4
AT3G03960.1	58940	AT3G03960.1 | TCP-1/cpn60 chaperonin family protein	46	133	83.2	10	12	33.2	29	46	45.4							1	1	4				1	1	1.8
AT5G26360.1	60340	AT5G26360.1 | TCP-1/cpn60 chaperonin family protein	52	158	78.2	4	7	10.8	37	55	48.6							1	1	2.2
AT3G02530.1	58950.4	AT3G02530.1 | TCP-1/cpn60 chaperonin family protein	44	120	73.5	6	8	19.1	34	42	50.8										1	1	2.2	2	2	4.1	1	1	2.2
AT3G18190.1	57775.7	AT3G18190.1 | TCP-1/cpn60 chaperonin family protein	44	124	69.6	7	9	21.5	31	54	50.7	1	1	3.4
AT5G17920.1	84357.4	AT5G17920.1 | Cobalamin-independent synthase family protein	40	57	54.5	18	18	25.8	23	32	29.9	12	15	17.8				13	17	23.7	9	9	14.4	8	8	14.8	8	8	14.9
ATCG00490.1	52955.5	ATCG00490.1 | ribulose-bisphosphate carboxylase	32	76	52.8	27	57	48.2	46	97	61.2	40	77	60.3	7	8	15	28	48	55.5	13	19	27.1	14	22	30.9	14	20	31.3
AT2G39730.1	51981.7	AT2G39730.1 | rubisco activase	31	73	63.7	28	48	60.8	22	26	41.1	10	10	23.2	3	4	8.6	13	14	40.7	4	4	11.8	4	5	12.7	4	4	12.7
AT3G20050.1	59229.9	AT3G20050.1 | T-complex protein 1 alpha subunit	35	111	62.4	8	15	22.4	41	53	53							2	2	5.5				1	1	1.8
AT3G45140.1	102046	AT3G45140.1 | lipoxygenase 2	37	49	49.7	12	12	14.6	17	19	20	2	2	3.8				2	2	3.5
ATCG00480.1	53934.3	ATCG00480.1 | ATP synthase subunit beta	29	62	71.1	24	48	65.9	9	9	21.7	3	3	6.8				5	6	12.7	2	15	7.4	4	6	11.4	4	8	11.4
AT1G04820.1	49541.3	AT1G04820.1 | tubulin alpha-4 chain	22	31	57.8	12	13	25.6	41	64	56	27	44	48	5	5	10.4	24	34	51.3	13	18	31.8	12	21	28.9	12	19	31.8
AT1G56070.1	93892	AT1G56070.1 | Ribosomal protein S5/Elongation factor G/III/V family protein	21	21	27.6	12	12	16.3	30	38	31.6	20	28	24.1	4	6	5.5	33	41	40.5	21	21	29.5	19	21	26.5	23	30	32.6
AT4G09000.1	29931.8	AT4G09000.1 | general regulatory factor 1	4	5	16.1	22	47	77.5	3	4	9	33	102	76.8	8	9	26.2	26	38	77.9	17	23	54.7	16	25	53.2	14	25	53.2
AT3G04120.1	36914.6	AT3G04120.1 | glyceraldehyde-3-phosphate dehydrogenase C subunit 1	25	75	74.6	18	31	65.4	17	18	38.5	15	17	37.6				13	16	35.8	6	6	28.7	4	4	19.2	5	6	21.3
AT4G24280.1	76508.6	AT4G24280.1 | chloroplast heat shock protein 70-1	13	13	19.6	32	34	39.8
AT4G20360.1	51630.6	AT4G20360.1 | RAB GTPase homolog E1B	22	47	52.7	16	24	46	7	8	18.1	1	1	4.8				4	5	10.1	1	1	2.3	2	3	6.5	1	1	2.3
AT1G06950.1	112122	AT1G06950.1 | translocon at the inner envelope membrane of chloroplasts 110	29	32	31.6	1	1	1.1
AT1G49240.1	41863.3	AT1G49240.1 | actin 8	23	33	61	12	13	35	14	17	40.8	12	17	39.8	1	2	3.2	22	36	49.6	9	11	26.3	13	18	40.8	12	16	32.1
AT5G56010.1	80052.8	AT5G56010.1 | heat shock protein 81-3	6	6	11.4				41	58	46.8	14	14	22.9	4	4	5.3	15	17	23.2	6	7	9.3	8	8	11.7	7	7	9.6
AT3G17390.1	42796	AT3G17390.1 | S-adenosylmethionine synthetase family protein	14	23	49.1	14	17	51.1	28	41	58	21	32	46.6	5	8	13.7	16	20	49.6	9	12	34.4	6	9	21.1	8	10	27.2
AT1G42970.1	47660	AT1G42970.1 | glyceraldehyde-3-phosphate dehydrogenase B subunit	21	38	51.7	19	27	43.4	9	11	23.5	3	4	6.9	2	2	4.9	8	9	21.9	3	4	7.6	1	1	3.4	3	3	7.6
AT3G13920.1	46704.9	AT3G13920.1 | eukaryotic translation initiation factor 4A1	19	26	48.5	6	6	19.9	32	44	56.6	27	34	53.2	4	5	9.2	29	44	62.1	11	11	28.4	16	17	40.3	12	14	31.3
AT1G07920.1	49502.7	AT1G07920.1 | GTP binding Elongation factor Tu family protein	22	36	41.9	17	22	41.9	20	34	30.5	17	31	29.2	2	7	7.3	24	43	44.5	11	13	24.7	10	12	23.2	9	11	17.4
AT5G42270.1	75232.3	AT5G42270.1 | FtsH extracellular protease family	24	26	45.5	5	5	11.1
AT2G38040.1	85306.9	AT2G38040.1 | acetyl Co-enzyme a carboxylase carboxyltransferase alpha subunit	25	29	39.7	6	6	8.8
AT3G23990.1	61281.1	AT3G23990.1 | heat shock protein 60	23	27	47.1	5	5	10.6
AT1G20620.1	56695.8	AT1G20620.1 | catalase 3	19	24	47.8	19	24	47	12	13	25	3	3	9.6				6	7	16.7	2	2	6.1	4	4	11.2	2	2	4.9
ATCG00120.1	55328.7	ATCG00120.1 | ATP synthase subunit alpha	21	55	38.9	20	37	38.7	15	21	30.8	14	15	32.3	3	3	5.5	17	18	46.9	9	9	20.3	5	5	10.3	5	6	11.6
AT5G14740.2	28344.7	AT5G14740.2 | carbonic anhydrase 2	18	29	65.3	11	16	46.7	10	11	39.4	6	8	21.6	5	10	18.9	18	30	59.1	18	24	68.7	13	19	61	17	26	71.8
AT1G55490.1	63809.7	AT1G55490.1 | chaperonin 60 beta	20	24	36.3	11	13	20.2
AT2G34420.1	28054.2	AT2G34420.1 | photosystem II light harvesting complex protein B1B2	5	23	17.7	4	10	11.3	25	29	64.9	23	32	56.2	3	5	6.8	13	16	47.2	3	3	11.3	4	4	11.3	4	4	11.3
AT3G14067.1	81817.8	AT3G14067.1 | Subtilase family protein	9	12	19	15	21	30.5	12	15	19.3	12	17	21.6	2	3	2.7	20	23	33.5	2	2	5.1	2	2	5.1	2	2	5.1
AT2G30950.1	74158.1	AT2G30950.1 | FtsH extracellular protease family	20	23	30.8	7	7	12.9
AT3G44310.1	38152.5	AT3G44310.1 | nitrilase 1	3	3	11.8	6	6	18.8	20	24	49.1	14	25	45.1	6	7	19.4	19	26	49.7	4	4	15.6	4	6	16.8	5	6	16.8
AT5G23060.1	41285.8	AT5G23060.1 | calcium sensing receptor	16	21	50.9	9	9	26.9
AT4G27440.1	43359.6	AT4G27440.1 | protochlorophyllide oxidoreductase B	16	24	48.4	6	8	18.5
AT4G35230.1	56818.6	AT4G35230.1 | BR-signaling kinase 1										3	3	13.5	3	3	8.2	20	21	48	3	3	7.4	4	4	9.4	4	5	9.4
AT4G09150.1	122904	AT4G09150.1 | T-complex protein 11	19	20	18.8				13	14	14.4
AT3G60740.1	139917	AT3G60740.1 | ARM repeat superfamily protein	20	20	16.2				4	4	4.2
AT4G13940.1	53379	AT4G13940.1 | S-adenosyl-L-homocysteine hydrolase	16	18	33.6	4	4	11.1	17	25	44.5	15	21	42.3				14	24	40.8	12	14	27.6	13	19	32.2	10	11	21.9
AT4G34980.1	81047	AT4G34980.1 | subtilisin-like serine protease 2	13	16	21.2	14	17	23										1	1	2.7
AT4G10340.1	30156.9	AT4G10340.1 | light harvesting complex of photosystem II 5	13	22	46.1	7	10	31.4	3	4	15.4	3	4	15.4	1	1	4.6	5	8	23.2	4	4	20.4	3	3	14.6	3	3	12.5
AT2G36250.1	50722	AT2G36250.1 | Tubulin/FtsZ family protein	10	11	32
AT3G46780.1	54358.7	AT3G46780.1 | plastid transcriptionally active 16	13	13	36.1	4	4	10.6										1	1	5.5
AT4G29130.1	53707.4	AT4G29130.1 | hexokinase 1	13	14	37.5
AT4G04640.1	40911.4	AT4G04640.1 | ATPase%2C F1 complex%2C gamma subunit protein	14	22	31.9	11	13	29.2	4	4	10.2							1	1	7				1	1	3.8
AT5G66570.1	35142.7	AT5G66570.1 | PS II oxygen-evolving complex 1	13	15	47.9	12	14	47.6
AT5G57020.1	49799.4	AT5G57020.1 | myristoyl-CoA:protein N-myristoyltransferase				13	13	32.5	1	1	4.4	13	20	36.4	2	2	4.4	15	19	42.4	3	3	10.1	2	2	7.6	6	7	18.2
AT4G38970.1	42988.2	AT4G38970.1 | fructose-bisphosphate aldolase 2	12	12	35.9	8	8	22.1	6	7	17.8	3	3	8.8
AT5G38410.1	20284.5	AT5G38410.1 | Ribulose bisphosphate carboxylase (small chain) family protein	12	29	63.5	13	27	64.1	10	10	36.5	3	3	14.9							2	2	12.2	1	1	4.4
AT1G80480.1	49488	AT1G80480.1 | plastid transcriptionally active 17	15	16	38.7	4	4	12.6
AT3G12780.1	50112.2	AT3G12780.1 | phosphoglycerate kinase 1	12	13	33.9	7	7	20.6	9	9	20.2	5	5	10.8				2	3	7.9	3	3	9.1	3	3	10.8
AT5G58140.1	102473	AT5G58140.1 | phototropin 2													3	3	4.2	18	20	27.8	7	7	9.2	4	4	5.2	2	2	2.6
AT1G07890.1	27561.5	AT1G07890.1 | ascorbate peroxidase 1	7	7	31.6	10	13	46	4	4	16	1	1	5.6										2	2	9.6
AT3G44110.1	46444.7	AT3G44110.1 | DNAJ homologue 3	11	15	35	1	1	3.6	8	11	25.7	1	1	3.3	1	2	3.3	1	2	3.3	2	2	5				1	1	2.1
AT3G14420.1	40341.8	AT3G14420.1 | Aldolase-type TIM barrel family protein	14	16	38.7	6	6	17.2	6	8	15.5	4	4	11.7				4	4	11.7
AT3G05530.1	47480.5	AT3G05530.1 | regulatory particle triple-A ATPase 5A	11	11	35.1	3	3	9																			1	1	2.8
AT4G03280.1	24366.3	AT4G03280.1 | photosynthetic electron transfer C	8	13	44.1	6	7	38.9
AT5G46290.1	50413.7	AT5G46290.1 | 3-ketoacyl-acyl carrier protein synthase I	11	12	35.5	1	1	2.7
AT3G16470.1	48496.9	AT3G16470.1 | Mannose-binding lectin superfamily protein				5	5	14.4	15	17	38.8	2	2	6.9
ATCG00470.1	14498.8	ATCG00470.1 | ATP synthase epsilon chain	11	13	92.4	8	9	73.5	2	2	21.2	2	2	25.8
AT1G08780.1	14880.8	AT1G08780.1 | ABI3-interacting protein 3	10	15	65.9				3	4	17.1
AT1G33120.1	22017.8	AT1G33120.1 | Ribosomal protein L6 family	10	14	61.3	6	7	42.8	3	3	23.7
AT4G37930.1	57401.2	AT4G37930.1 | serine transhydroxymethyltransferase 1	12	12	27.5	8	8	19.9
AT2G20140.1	49347.3	AT2G20140.1 | AAA-type ATPase family protein	9	10	29.3
AT2G18960.1	104225	AT2G18960.1 | H[+]-ATPase 1	4	4	5.1	2	2	3.8				11	12	17.2	2	3	2	11	12	16	10	11	12	10	11	12	14	17	16.5
AT1G09020.1	53466.7	AT1G09020.1 | sucrose nonfermenting-like protein				12	12	23				4	4	10.3				11	12	32.6	2	2	3.9	3	3	6	3	3	6.2
AT3G47340.1	65621.2	AT3G47340.1 | glutamine-dependent asparagine synthase 1							1	1	2.1				3	3	4.6	13	15	23.1	1	1	3.1	1	1	3.1
AT5G64040.1	18429.2	AT5G64040.1 | photosystem I reaction center subunit PSI-N%2C chloroplast%2C putative / PSI-N%2C putative (PSAN)	9	13	35.7	6	7	29.8
AT1G29990.1	14856.2	AT1G29990.1 | prefoldin 6	13	13	67.4				2	2	17.1
AT1G71500.1	31727.4	AT1G71500.1 | Rieske (2Fe-2S) domain-containing protein	9	11	40.8	3	3	15.3
AT5G10470.1	141037	AT5G10470.1 | kinesin like protein for actin based chloroplast movement 1										4	4	3.7	3	3	2.8	14	14	14.6	10	10	10.4	8	8	8.5	8	9	7.8
AT5G23290.1	16410	AT5G23290.1 | prefoldin 5	6	10	52.3				11	17	49
AT3G08580.1	41475.9	AT3G08580.1 | ADP/ATP carrier 1	13	14	26	8	8	21.5	7	7	16.5	6	6	14.4				6	8	16.3	4	4	11.3	4	4	11.3	3	3	8.9
AT3G22480.1	16526	AT3G22480.1 | prefoldin 2	11	12	48.6				13	23	68.9
ATCG01110.1	45503.2	ATCG01110.1 | NAD(P)H dehydrogenase subunit H	11	11	37.2
AT3G52930.1	38540.1	AT3G52930.1 | Aldolase superfamily protein	5	6	12	7	7	24	10	12	36.6	7	8	25.7	2	2	8.7	6	7	24	5	5	21.2	5	6	21.2	4	4	19
AT1G15820.1	27522.7	AT1G15820.1 | light harvesting complex photosystem II subunit 6	10	18	33.7	6	7	19.8	8	10	32.2	11	12	32.2				6	6	27.1	2	2	10.9				2	2	10.9
AT5G25980.2	62732.5	AT5G25980.2 | glucoside glucohydrolase 2	10	10	21	9	10	18.5	10	13	17.9	8	9	14.8				9	10	16.8	2	2	3.3	2	3	4	3	3	6
AT3G47470.1	27733.8	AT3G47470.1 | light-harvesting chlorophyll-protein complex I subunit A4	7	13	33.1	6	6	28.7	9	13	32.7	7	11	30.3				12	15	36.3	1	1	8.8	1	2	8.8	1	1	8.8
AT1G74470.1	51838	AT1G74470.1 | Pyridine nucleotide-disulfide oxidoreductase family protein	12	12	30	6	6	12.4
AT5G46800.1	31023	AT5G46800.1 | Mitochondrial substrate carrier family protein	9	10	31
AT1G57720.1	46400.8	AT1G57720.1 | Translation elongation factor EF1B%2C gamma chain	5	6	15.3				14	16	35.8	5	5	12.1	1	1	1.9	6	6	16.2	6	6	17.9	6	6	19.6	5	5	17.2
AT1G61520.1	29181.7	AT1G61520.1 | PSI type III chlorophyll a/b-binding protein	7	17	27.5	6	8	27.1	8	9	28.2	8	8	33.7	1	1	3.7	5	5	22.3
AT1G72150.1	64046.8	AT1G72150.1 | PATELLIN 1	11	11	22.5				2	2	7.2	4	4	9.2	2	2	3.7	7	11	14.5	4	4	6.6	2	2	3.7	4	4	7.3
AT1G73110.1	48325.5	AT1G73110.1 | P-loop containing nucleoside triphosphate hydrolases superfamily protein	8	8	27.1
AT4G28520.1	58235.7	AT4G28520.1 | cruciferin 3																			12	12	32.1
AT4G30160.1	109328	AT4G30160.1 | villin 4										2	2	2.8				12	13	19.7	2	2	2.3	4	4	5.7	3	3	3.6
AT3G60750.1	79969	AT3G60750.1 | Transketolase	7	7	12.1	6	6	10.4	11	11	17.9	5	5	8.6				2	2	3.9
AT1G70410.1	28412.7	AT1G70410.1 | beta carbonic anhydrase 4	1	1	4.3				3	3	16.3	3	3	12				10	13	54.3	6	8	29.1	6	9	30.6	6	7	25.6
AT5G54770.1	36664.6	AT5G54770.1 | thiazole biosynthetic enzyme%2C chloroplast (ARA6) (THI1) (THI4)	7	10	26.6	4	4	14.9
AT1G23310.1	53301.7	AT1G23310.1 | glutamate:glyoxylate aminotransferase	7	7	25.2	3	3	10.8	2	2	4.8
AT1G64400.1	74751.8	AT1G64400.1 | AMP-dependent synthetase and ligase family protein										2	2	5				8	9	17.9				1	1	2.7
AT2G39330.1	50443.6	AT2G39330.1 | jacalin-related lectin 23				2	2	3.9	12	13	35.1	3	4	8.9				1	1	3.5
AT5G66420.1	70033.8	AT5G66420.1 | TIM-barrel signal transduction protein	9	9	18.2				4	4	7	2	2	3.4				3	3	6.9
AT1G51805.1	98076.5	AT1G51805.1 | Leucine-rich repeat protein kinase family protein																9	11	15	4	4	6.2				4	4	5.4
AT1G32060.1	44464	AT1G32060.1 | phosphoribulokinase	6	7	14.4	8	9	23	4	5	15.2
AT5G49510.1	21465.5	AT5G49510.1 | prefoldin 3	7	7	46.2				8	9	34.4
AT1G22930.1	127624	AT1G22930.1 | T-complex protein 11	9	9	9.6				4	4	4.6
AT5G50920.1	103453	AT5G50920.1 | CLPC homologue 1	9	9	12.4	5	5	6.7	4	4	6.1
AT2G20580.1	98145.3	AT2G20580.1 | 26S proteasome regulatory subunit S2 1A	7	9	10.7
AT3G54890.1	25996.2	AT3G54890.1 | chlorophyll a-b binding protein 6	7	13	11.6	4	5	11.2	5	5	11.2	2	2	8.7				2	2	10.4
AT5G67385.1	67559.5	AT5G67385.1 | Phototropic-responsive NPH3 family protein																9	11	20.4				1	1	2	3	8	6.5
AT4G02770.1	22598.1	AT4G02770.1 | photosystem I subunit D-1	6	7	39.4	9	10	50.5	1	2	10.1	3	5	21.6
AT4G09650.1	25668.8	AT4G09650.1 | F-type H+-transporting ATPase subunit delta	10	11	41.5	7	7	27.4
AT1G11860.1	44445.2	AT1G11860.1 | Glycine cleavage T-protein family	8	8	23.5	9	10	26.7
AT1G53750.1	47803.7	AT1G53750.1 | regulatory particle triple-A 1A	7	7	21.1
AT3G14840.2	112278	AT3G14840.2 | Leucine-rich repeat transmembrane protein kinase										4	4	5.7				8	8	12.2	6	6	7.4	5	6	6	4	5	5.1
AT1G31330.1	24173.4	AT1G31330.1 | photosystem I subunit F	9	12	42.5	4	5	22.2	3	3	13.6	1	1	4.5				3	3	11.8	3	3	17.6	3	3	17.6	2	2	13.1
AT2G35840.1	47855.7	AT2G35840.1 | Sucrose-6F-phosphate phosphohydrolase family protein	8	8	27.7													4	4	14.2
AT4G34870.1	18378.2	AT4G34870.1 | rotamase cyclophilin 5							10	15	47.7	5	5	29.1				3	3	29.7	3	3	19.8	3	3	19.8	2	2	15.7
AT3G11510.1	16272.9	AT3G11510.1 | Ribosomal protein S11 family protein	7	10	46	4	4	30.7	2	2	15.3	1	1	7.3
AT5G24780.1	30261.8	AT5G24780.1 | vegetative storage protein 1	1	1	8.5				9	14	27	2	2	10.4				2	4	14.1
AT5G35630.1	47411	AT5G35630.1 | glutamine synthetase 2	5	5	14	10	11	24.4	9	9	22.3
AT2G39800.1	77702.5	AT2G39800.1 | delta1-pyrroline-5-carboxylate synthase 1	9	9	11.6				6	6	9.6	2	2	2.8				11	11	21.1	3	3	4.6	3	3	4.6	3	3	4.6
AT5G43470.1	104683	AT5G43470.1 | Disease resistance protein (CC-NBS-LRR class) family										2	2	2.1				10	12	12.4	4	4	4.3	5	5	5.6
ATCG00680.1	56037.6	ATCG00680.1 | photosystem II reaction center protein B	8	10	16.5	7	8	15.7	9	9	21.5	4	4	10.6				6	6	13.4							2	2	5.5
AT2G31610.1	27519.4	AT2G31610.1 | Ribosomal protein S3 family protein	9	10	38				1	1	4.4
AT3G01090.1	58373.9	AT3G01090.1 | SNF1 kinase homolog 10				10	10	17																2	2	5.1
AT2G41475.1	19949.1	AT2G41475.1 | Embryo-specific protein 3%2C (ATS3)	1	1	5	7	8	35.2	2	2	11.7	3	3	12.3				4	4	22.3
AT1G52510.1	41839.6	AT1G52510.1 | alpha/beta-Hydrolases superfamily protein	6	6	25
AT1G50200.1	110490	AT1G50200.1 | Alanyl-tRNA synthetase							3	3	5	1	1	1.5				8	9	12.9
AT3G11630.1	29092.2	AT3G11630.1 | Thioredoxin superfamily protein	5	6	37.2	8	9	37.6
AT1G01080.1	32576	AT1G01080.1 | RNA-binding (RRM/RBD/RNP motifs) family protein	7	7	29.4
AT2G47730.1	29231.8	AT2G47730.1 | glutathione S-transferase phi 8	9	11	41.8	5	5	23.6	4	5	16	1	1	5.7	1	1	5.7	1	1	5.7
AT3G22890.1	51459.4	AT3G22890.1 | ATP sulfurylase 1	8	9	21	5	5	12.5
AT1G78900.1	68813.1	AT1G78900.1 | vacuolar ATP synthase subunit A	8	8	15.9	3	3	5.8	3	3	7.4	4	4	8.7	2	2	4.5	5	7	13.2	2	2	2.6	2	2	5
AT4G39960.1	48032.2	AT4G39960.1 | Molecular chaperone Hsp40/DnaJ family protein	8	8	22.4
AT1G02930.1	23486.1	AT1G02930.1 | glutathione S-transferase 6							8	11	39.4	6	10	25				3	3	15.9
AT4G04720.1	59895	AT4G04720.1 | calcium-dependent protein kinase 21										2	2	4.9				9	10	23.5							1	1	2.4
AT4G32260.1	23918	AT4G32260.1 | ATPase%2C F0 complex%2C subunit B/B'%2C bacterial/chloroplast	6	8	23.7	6	6	26.5
AT1G62750.1	86058.3	AT1G62750.1 | Translation elongation factor EFG/EF2 protein	8	8	11.9
AT5G17170.1	28459	AT5G17170.1 | rubredoxin family protein	5	7	22.5	1	1	6.6
AT3G29360.1	53173.6	AT3G29360.1 | UDP-glucose 6-dehydrogenase family protein	7	7	15.8				2	2	6.5	1	1	3.3				1	1	3.3
AT5G14040.1	40089.9	AT5G14040.1 | phosphate transporter 3%3B1	8	9	19.7				1	1	5.9							1	1	5.9
AT2G20050.1	121390	AT2G20050.1 | protein phosphatase 2C and cyclic nucleotide-binding/kinase domain-containing protein																8	9	11.2	2	2	1.8				3	3	2.7
AT1G52400.1	60459.8	AT1G52400.1 | beta glucosidase 18	3	3	7.4	3	4	9.1	10	11	16.9	4	4	6.1				6	6	14.4
AT3G04790.1	29306	AT3G04790.1 | Ribose 5-phosphate isomerase%2C type A protein	4	4	28.3	5	6	32.2
AT3G08510.1	66122.9	AT3G08510.1 | phospholipase C 2	9	9	16.2													6	7	14.6	1	1	2.8	1	1	2.8	1	1	2.8
AT1G79920.1	81777.8	AT1G79920.1 | Heat shock protein 70 (Hsp 70) family protein							8	8	12.4	1	1	1.5				3	3	5.8	4	4	6.2	4	4	6.2	3	3	4.5
AT2G20260.1	15189.5	AT2G20260.1 | photosystem I subunit E-2	3	5	20.7	6	8	55.2	1	1	15.9
AT5G42980.1	13109.4	AT5G42980.1 | thioredoxin 3	6	6	61	3	3	25.4	1	1	11.9
AT2G47710.1	17301.1	AT2G47710.1 | Adenine nucleotide alpha hydrolases-like superfamily protein	5	5	66.7	2	2	16.7
AT4G21280.1	23795.3	AT4G21280.1 | photosystem II subunit QA	6	6	38.1	5	5	31.4
AT5G01530.1	31139.7	AT5G01530.1 | light harvesting complex photosystem II	5	7	16.6	3	4	13.1	3	3	12.8	4	5	19	1	1	2.8	1	1	4.8	1	1	4.5	2	2	7.9	1	1	4.5
AT2G07340.1	14604.8	AT2G07340.1 | PREFOLDIN 1	5	8	54.7				3	5	28.9
AT5G67360.1	79416	AT5G67360.1 | Subtilase family protein	2	2	6.5	6	6	9.9	6	6	12.2
AT1G08520.1	83284.4	AT1G08520.1 | ALBINA 1	7	7	13.2
AT3G02090.1	59160.4	AT3G02090.1 | Insulinase (Peptidase family M16) protein	6	6	17.1	1	1	1.7
AT4G30530.1	28385.7	AT4G30530.1 | Class I glutamine amidotransferase-like superfamily protein							4	6	19.6	5	6	21.2				8	9	36				1	1	8.4	2	2	11.6
AT1G68560.1	102400	AT1G68560.1 | alpha-xylosidase 1				2	2	2.4	8	8	13.2
AT1G78570.1	75372.5	AT1G78570.1 | rhamnose biosynthesis 1	7	7	11.8				3	3	5.1	2	2	4							1	1	2.7	1	1	2.7
AT4G33470.1	45577.3	AT4G33470.1 | histone deacetylase 14	1	1	3.8	5	6	19.9
ATCG00280.1	51868.2	ATCG00280.1 | photosystem II reaction center protein C	5	5	14.6	3	3	9.7	6	6	11.4	7	7	17.3				3	3	7
AT4G16360.1	32035.3	AT4G16360.1 | SNF1-related protein kinase regulatory subunit beta-2				5	5	18
ATCG00800.1	25188.7	ATCG00800.1 | structural constituent of ribosome	9	11	39.4
AT2G32080.1	32201.1	AT2G32080.1 | purin-rich alpha 1	5	6	22
AT2G33150.1	48579.1	AT2G33150.1 | peroxisomal 3-ketoacyl-CoA thiolase 3	6	6	22.5	3	3	7.1
AT5G23120.1	44103.9	AT5G23120.1 | photosystem II stability/assembly factor%2C chloroplast (HCF136)	6	6	19.9	4	4	12.2
AT1G04190.1	37180.6	AT1G04190.1 | Tetratricopeptide repeat (TPR)-like superfamily protein							7	9	26.8
AT3G62830.1	49971.8	AT3G62830.1 | NAD(P)-binding Rossmann-fold superfamily protein	5	5	14.4
AT4G39980.1	57979.3	AT4G39980.1 | 3-deoxy-D-arabino-heptulosonate 7-phosphate synthase 1	6	6	10.5
ATCG00500.1	55610.4	ATCG00500.1 | acetyl-CoA carboxylase carboxyl transferase subunit beta	6	6	13.7
AT5G19510.1	24201.3	AT5G19510.1 | Translation elongation factor EF1B/ribosomal protein S6 family protein	6	6	34.4	3	3	18.3	2	2	15.6	2	2	10.7
AT4G35250.1	43723.7	AT4G35250.1 | NAD(P)-binding Rossmann-fold superfamily protein	6	6	16.7	1	1	4.3
ATCG01060.1	9038.6	ATCG01060.1 | iron-sulfur cluster binding%3Belectron carriers%3B4 iron%2C 4 sulfur cluster binding protein	3	4	46.9	1	1	8.6
AT1G54780.1	31138.9	AT1G54780.1 | thylakoid lumen 18.3 kDa protein	6	6	21.1	1	1	2.8
AT3G24430.1	57765	AT3G24430.1 | ATP binding protein	7	7	17.3
AT3G09820.1	37836.5	AT3G09820.1 | adenosine kinase 1	2	2	8.7	6	6	23	3	3	8.7	2	2	5.5
AT1G10200.1	21040.3	AT1G10200.1 | GATA type zinc finger transcription factor family protein	5	6	29.5	2	2	11.6				4	4	33.7	1	1	4.2	6	9	45.8
AT1G79040.1	14585.8	AT1G79040.1 | photosystem II subunit R	4	5	36.4	3	3	26.4	1	2	15.7
AT2G18390.1	21077.6	AT2G18390.1 | ADP-ribosylation factor family protein	5	5	31.4				2	2	20
AT1G22780.1	17545.6	AT1G22780.1 | Ribosomal protein S13/S18 family	5	5	41.4	4	4	28.3	1	1	8.6	1	1	8.6										2	2	14.5
AT3G55800.1	42414.7	AT3G55800.1 | sedoheptulose-bisphosphatase	6	6	16.8	7	7	18.3	1	1	4.3
AT5G65720.1	50296.2	AT5G65720.1 | nitrogen fixation S (NIFS)-like 1	5	5	14.6
AT5G41260.1	54625.5	AT5G41260.1 | kinase with tetratricopeptide repeat domain-containing protein										3	5	7.8	2	2	4.7	7	8	15.6	3	4	7.6
ATCG00130.1	21057.1	ATCG00130.1 | ATPase%2C F0 complex%2C subunit B/B'%2C bacterial/chloroplast	5	6	28.3	5	6	32.1	2	2	9.8
AT2G21660.1	16889.9	AT2G21660.1 | cold%2C circadian rhythm%2C and rna binding 2	5	5	28.4	3	3	26.1	2	3	19.3	2	2	13.1	1	1	8.5				3	3	19.3	2	2	14.8
AT1G04410.1	35571.3	AT1G04410.1 | Lactate/malate dehydrogenase family protein	1	1	4.8	5	5	17.5
AT3G09200.1	34133.4	AT3G09200.1 | Ribosomal protein L10 family protein	1	1	3.8				7	8	25	2	2	10.6				1	1	7.2	1	1	4.1
AT5G25610.1	42259.9	AT5G25610.1 | BURP domain-containing protein	1	1	4.1	4	6	10.7
AT1G10630.1	20622.8	AT1G10630.1 | ADP-ribosylation factor A1F	6	6	31.5				4	5	26.5	6	8	32	1	1	6.1	4	5	27.6	2	2	9.4	1	1	5.5
AT5G19760.1	31912.7	AT5G19760.1 | Mitochondrial substrate carrier family protein	5	5	19.5													2	2	7
AT1G23410.1	17671.8	AT1G23410.1 | Ribosomal protein S27a / Ubiquitin family protein	3	7	17.9	6	6	34	4	5	14.1	4	7	36.5	2	3	12.2	2	3	10.3	3	4	17.9	4	5	28.2
AT1G20260.1	54312.3	AT1G20260.1 | ATPase%2C V1 complex%2C subunit B protein	5	5	13.6	4	4	11.5	3	3	7.2	2	2	5.1				2	2	5.3				1	1	4.1
AT4G33010.1	112926	AT4G33010.1 | glycine decarboxylase P-protein 1	1	1	1.1	6	6	8	3	3	3.4
AT3G25230.1	61453.4	AT3G25230.1 | rotamase FKBP 1							5	7	14.9	2	3	5.3				3	3	8.9
AT1G65960.2	56141.1	AT1G65960.2 | glutamate decarboxylase 2	5	5	11.9							2	2	5.5				3	3	10.5
AT3G25860.1	50080.8	AT3G25860.1 | 2-oxoacid dehydrogenases acyltransferase family protein				4	4	11.7
AT1G14810.1	40746	AT1G14810.1 | semialdehyde dehydrogenase family protein	5	5	18.9	1	1	5.6
AT5G59880.1	15922.3	AT5G59880.1 | actin depolymerizing factor 3	3	3	25.9	1	1	10.8	3	3	28.8	2	2	17.3				1	1	11.5	1	1	8.6				1	1	8.6
AT5G07350.1	108236	AT5G07350.1 | TUDOR-SN protein 1							6	7	11.6	1	1	1				2	2	5.2
AT5G44120.3	52595.5	AT5G44120.3 | RmlC-like cupins superfamily protein																			6	8	19.5
ATCG00770.1	15479.3	ATCG00770.1 | ribosomal protein S8	6	7	40.3	3	3	16.4
AT5G44020.1	31056.7	AT5G44020.1 | HAD superfamily%2C subfamily IIIB acid phosphatase							6	7	23.2	1	1	5.1				2	2	12.5
AT4G25080.1	33796.1	AT4G25080.1 | magnesium-protoporphyrin IX methyltransferase	4	4	16.3
AT2G33800.1	32645.4	AT2G33800.1 | Ribosomal protein S5 family protein	6	7	22.8	3	3	10.6
AT5G48880.1	43172.9	AT5G48880.1 | peroxisomal 3-keto-acyl-CoA thiolase 2	5	5	17.1				1	1	3.1
AT3G61820.1	51461.6	AT3G61820.1 | Eukaryotic aspartyl protease family protein	5	5	12.6				4	4	9.1
AT4G11380.1	99372.6	AT4G11380.1 | Adaptin family protein							6	6	6.9	2	2	2.8
AT1G26630.1	17140.4	AT1G26630.1 | Eukaryotic translation initiation factor 5A-1 (eIF-5A 1) protein	3	3	28.9	2	2	17	2	2	13.2										1	1	6.3	2	2	17	3	3	28.9
ATCG00790.1	15294.2	ATCG00790.1 | ribosomal protein L16	3	3	31.9	3	4	31.9
AT3G25530.1	30692.1	AT3G25530.1 | glyoxylate reductase 1	3	3	11.8	5	5	25.6
AT5G67630.1	52114.4	AT5G67630.1 | P-loop containing nucleoside triphosphate hydrolases superfamily protein	3	3	8.7
AT2G41530.1	31655.8	AT2G41530.1 | S-formylglutathione hydrolase							4	5	18.7	2	2	9.9	1	1	4.9	2	2	10.6	2	3	7	2	3	7	1	1	4.2
AT5G20010.1	25276	AT5G20010.1 | RAS-related nuclear protein-1	5	5	24.9	4	4	22.6				3	3	14
ATCG00750.1	15023.7	ATCG00750.1 | ribosomal protein S11	5	5	33.3	1	1	6.5
AT3G01390.1	12397	AT3G01390.1 | vacuolar membrane ATPase 10	2	2	30.9	4	4	43.6
AT2G30860.1	24146.1	AT2G30860.1 | glutathione S-transferase PHI 9				1	1	4.2	6	6	27.4	7	7	27.4				1	1	6.5	2	2	9.8
AT3G19420.1	66430.8	AT3G19420.1 | PTEN 2							2	2	8.5				1	1	2.8	3	3	12.4
AT4G23180.1	74284	AT4G23180.1 | cysteine-rich RLK (RECEPTOR-like protein kinase) 10																4	4	11.5	1	1	1.6
AT5G19370.1	32980.3	AT5G19370.1 | rhodanese-like domain-containing protein / PPIC-type PPIASE domain-containing protein	5	5	20.4
AT5G66410.1	26368.1	AT5G66410.1 | thioredoxin domain PLP3B-like protein	4	4	27.8				1	1	3.5
AT3G52730.1	8448.7	AT3G52730.1 | ubiquinol-cytochrome C reductase UQCRX/QCR9-like family protein	4	5	43.1	1	1	19.4
AT2G13360.1	44208.4	AT2G13360.1 | alanine:glyoxylate aminotransferase	4	4	11.5	5	5	16.7
AT1G55670.1	17085.5	AT1G55670.1 | photosystem I subunit G	5	9	16.2	2	2	10.6
AT4G35310.1	62127.9	AT4G35310.1 | calmodulin-domain protein kinase 5																5	6	12.4	1	1	1.6				1	1	1.6
AT2G01250.1	28171.3	AT2G01250.1 | Ribosomal protein L30/L7 family protein							5	5	16.9
AT3G63410.1	37927.1	AT3G63410.1 | S-adenosyl-L-methionine-dependent methyltransferases superfamily protein	3	3	14.8
AT3G14210.1	44060.7	AT3G14210.1 | GDSL-like lipase/acylhydrolase superfamily protein	4	4	15.1	2	2	4.6	6	7	16.6	4	4	10.7				2	2	6.6
AT2G39770.1	39577.6	AT2G39770.1 | Glucose-1-phosphate adenylyltransferase family protein	6	6	15.8
AT1G69740.1	46690.8	AT1G69740.1 | Aldolase superfamily protein	1	1	3.5	3	3	8.6
AT1G66240.1	11430.4	AT1G66240.1 | homolog of anti-oxidant 1	3	3	37.7	2	2	25.5
AT1G20020.1	41168.5	AT1G20020.1 | ferredoxin-NADP[+]-oxidoreductase 2	6	6	19.2
AT1G58290.1	59515.9	AT1G58290.1 | Glutamyl-tRNA reductase family protein	4	4	10.1
AT5G60790.1	66886.2	AT5G60790.1 | ABC transporter family protein	4	5	7.1				1	1	1.5							1	1	3.4
AT1G12310.1	16516.9	AT1G12310.1 | Calcium-binding EF-hand family protein	5	6	39.2	1	1	7.4
ATCG00020.1	38936.9	ATCG00020.1 | photosystem II reaction center protein A	3	4	8.5	2	2	6.8	5	5	18.1	4	4	16.7				3	3	13.9				1	1	3.1
AT1G72610.1	21559.2	AT1G72610.1 | germin-like protein 1	4	5	15.4	3	3	15.4	6	7	38	4	4	16.8				3	3	22.6
AT1G53280.1	46991	AT1G53280.1 | Class I glutamine amidotransferase-like superfamily protein	1	1	2.5				4	4	10.7	1	1	3.9				3	3	10.7
ATCG00270.1	39547.9	ATCG00270.1 | photosystem II reaction center protein D	3	3	12.5	3	3	9.1	2	2	11.9							2	2	10.2							1	1	3.7
AT5G09660.1	37369.6	AT5G09660.1 | peroxisomal NAD-malate dehydrogenase 2	3	3	13.8	3	3	12.4	1	1	4.8
AT5G05010.1	57719.4	AT5G05010.1 | clathrin adaptor complexes medium subunit family protein	3	3	8.2	2	2	6.6	3	3	6.1
AT5G50850.1	39176.2	AT5G50850.1 | Transketolase family protein	3	3	11.3	5	5	17.1
AT1G47128.1	50966.8	AT1G47128.1 | Granulin repeat cysteine protease family protein	3	4	9.7	3	3	9.7
AT1G45201.1	54776.8	AT1G45201.1 | triacylglycerol lipase-like 1	4	4	7.5	2	2	4				1	1	2.5				2	2	6.5
AT1G66200.2	29724.9	AT1G66200.2 | hypothetical protein							7	8	29
AT1G51710.1	53696.4	AT1G51710.1 | ubiquitin-specific protease 6							5	5	12.9							2	2	6.4
AT3G63160.1	7256.5	AT3G63160.1 | outer envelope membrane protein	3	4	46.4
AT1G52040.1	50167.1	AT1G52040.1 | myrosinase-binding protein 1							5	5	15.4							2	2	4.8
AT5G02160.1	13378.5	AT5G02160.1 | transmembrane protein	3	3	11.6
AT3G62030.1	28208.4	AT3G62030.1 | rotamase CYP 4	1	1	3.5	2	2	8.1	7	7	22.7	3	3	14.2
ATCG00780.1	13581.9	ATCG00780.1 | ribosomal protein L14	4	4	36.9
AT3G27830.1	20075	AT3G27830.1 | ribosomal protein L12-A	4	4	19.9	4	4	23
AT3G15730.1	91848.8	AT3G15730.1 | phospholipase D alpha 1							4	4	8.6							2	2	3.7
AT2G04842.1	74785.2	AT2G04842.1 | threonyl-tRNA synthetase%2C putative / threonine-tRNA ligase	4	4	7.2
AT4G37870.1	73405.7	AT4G37870.1 | phosphoenolpyruvate carboxykinase 1							4	4	5.7
AT4G39330.1	38934.1	AT4G39330.1 | cinnamyl alcohol dehydrogenase 9							7	7	22.5	2	2	5.8	2	2	6.9
AT3G17020.1	17775.8	AT3G17020.1 | Adenine nucleotide alpha hydrolases-like superfamily protein	4	4	26.4	1	1	6.7
AT1G48600.1	54018.7	AT1G48600.1 | S-adenosyl-L-methionine-dependent methyltransferases superfamily protein	3	3	9.7	2	2	5.3	3	3	8.8	4	4	8.8	1	2	3.2	7	7	20	4	4	10.1	3	3	6.1	4	4	9.5
AT2G04030.1	88663.7	AT2G04030.1 | Chaperone protein htpG family protein	3	3	4.7
AT5G19820.1	123827	AT5G19820.1 | ARM repeat superfamily protein							3	3	3.5				1	1	1	3	3	3.9
AT4G04320.1	58452.5	AT4G04320.1 | malonyl-CoA decarboxylase family protein										1	1	3.3				4	4	10.4
AT2G36530.1	47719.7	AT2G36530.1 | Enolase				3	3	8.3	2	2	7.7							1	1	4.7
AT3G56940.1	47631.1	AT3G56940.1 | dicarboxylate diiron protein%2C putative (Crd1)	4	4	10
AT1G59870.1	165084	AT1G59870.1 | ABC-2 and Plant PDR ABC-type transporter family protein																3	3	2.5	8	8	6.1	3	3	2.5	2	2	1.3
AT1G04270.1	17129.4	AT1G04270.1 | cytosolic ribosomal protein S15	2	2	19.1				2	4	21.1	1	1	12.5
AT5G54430.1	26202.6	AT5G54430.1 | Adenine nucleotide alpha hydrolases-like superfamily protein	3	4	19.8	1	1	9.9	2	3	12.8							1	1	8.7
AT4G34740.1	61030.9	AT4G34740.1 | GLN phosphoribosyl pyrophosphate amidotransferase 2	4	4	8.4
AT5G58260.1	23398.5	AT5G58260.1 | oxidoreductases%2C acting on NADH or NADPH%2C quinone or similar compound as acceptor	3	3	18.2
AT3G52880.1	46487.5	AT3G52880.1 | monodehydroascorbate reductase 1							4	4	14.1	1	1	4.8				1	1	4.8				1	1	4.1
AT2G33040.1	35448.3	AT2G33040.1 | gamma subunit of Mt ATP synthase	4	4	13.5	1	1	3.1
AT3G18080.1	58984	AT3G18080.1 | B-S glucosidase 44							4	5	9.4
AT2G37190.1	17941.9	AT2G37190.1 | Ribosomal protein L11 family protein	2	2	14.5	3	3	22.3
AT3G04880.1	33233.8	AT3G04880.1 | DNA-damage-repair/toleration protein (DRT102)							1	1	3.9	1	1	3.9				3	3	16.1
AT5G13650.1	74315.7	AT5G13650.1 | elongation factor family protein	3	3	5.5	2	2	4.1
AT3G53420.1	30474.5	AT3G53420.1 | plasma membrane intrinsic protein 2A	1	1	5.6	1	1	5.6				4	4	14.6				2	2	13.9	3	3	15	2	2	9.4	3	3	9.1
AT3G26520.1	25849	AT3G26520.1 | tonoplast intrinsic protein 2										4	4	24.9				3	3	20.9
AT1G04480.1	15026.9	AT1G04480.1 | Ribosomal protein L14p/L23e family protein	4	5	27.9	3	3	27.1
AT2G23350.1	71653.2	AT2G23350.1 | poly(A) binding protein 4							4	4	9.2
AT3G59970.3	66289	AT3G59970.3 | methylenetetrahydrofolate reductase 1							3	3	7.9							3	3	9.5
AT2G35860.1	49100.8	AT2G35860.1 | FASCICLIN-like arabinogalactan protein 16 precursor							5	5	9.7
AT1G30630.1	32602.4	AT1G30630.1 | Coatomer epsilon subunit	2	2	8.9				3	3	13.7
ATCG00540.1	35357.1	ATCG00540.1 | photosynthetic electron transfer A	3	3	9.1	2	2	12.2
AT4G08870.1	37980.8	AT4G08870.1 | Arginase/deacetylase superfamily protein	3	3	10.8	1	1	2.9
AT3G61470.1	27755.1	AT3G61470.1 | photosystem I light harvesting complex protein	1	1	4.3				4	4	20.6	3	3	12.8				1	1	4.7
AT2G05920.1	80016	AT2G05920.1 | Subtilase family protein	2	2	4.6	1	2	2.5
AT1G11650.1	33430.8	AT1G11650.1 | RNA-binding (RRM/RBD/RNP motifs) family protein							3	4	14.7
AT5G48380.1	69142.6	AT5G48380.1 | BAK1-interacting receptor-like kinase 1													1	1	1.6	6	8	9.8
AT5G47930.1	9490.2	AT5G47930.1 | Zinc-binding ribosomal protein family protein	2	2	36.9
AT3G09840.1	89394.2	AT3G09840.1 | cell division cycle 48	3	3	5.2				4	4	6.2							2	2	4.2
AT4G23600.1	47039.5	AT4G23600.1 | Tyrosine transaminase family protein							4	4	15.6	2	2	7.3
AT2G46820.1	18482.3	AT2G46820.1 | photosystem I P subunit	3	4	23.6	1	1	14.4
AT3G59010.1	57513.9	AT3G59010.1 | pectin methylesterase 61							7	8	16.1
AT1G79340.1	45484.2	AT1G79340.1 | metacaspase 4							3	4	11.7
AT3G44860.1	38515.3	AT3G44860.1 | farnesoic acid carboxyl-O-methyltransferase							4	6	12.1							3	3	9.8
AT3G63460.1	119876	AT3G63460.1 | transducin family protein / WD-40 repeat family protein							3	3	4.1							1	1	1.4							2	2	2.3
AT1G72370.1	32291.7	AT1G72370.1 | 40s ribosomal protein SA	2	2	13.4				2	4	7	1	1	7.4
ATCG00350.1	83231.4	ATCG00350.1 | Photosystem I%2C PsaA/PsaB protein							6	6	9.6	1	1	2.9										1	1	1.1
AT4G33430.1	68161.7	AT4G33430.1 | BRI1-associated receptor kinase										1	1	2.9	1	1	2.9	2	2	4.9
AT3G12050.1	40185	AT3G12050.1 | Aha1 domain-containing protein							3	3	10.8	1	1	3.9				1	1	3.6
AT4G37925.1	24795.1	AT4G37925.1 | subunit NDH-M of NAD(P)H:plastoquinone dehydrogenase complex	3	3	17.1
AT3G47070.1	10530.1	AT3G47070.1 | thylakoid soluble phosphoprotein	3	3	38
AT1G62020.1	136567	AT1G62020.1 | Coatomer%2C alpha subunit	3	3	3				5	5	4.2													1	1	1
AT2G27730.1	11947.6	AT2G27730.1 | copper ion binding protein	2	2	26.5
AT1G18080.1	35747.9	AT1G18080.1 | Transducin/WD40 repeat-like superfamily protein	3	3	9.2	1	1	3.7	3	4	9.5
AT3G18490.1	53234.2	AT3G18490.1 | Eukaryotic aspartyl protease family protein	3	3	7.8
AT4G27700.1	24872.7	AT4G27700.1 | Rhodanese/Cell cycle control phosphatase superfamily protein	2	2	14.7
AT5G54160.1	39618.3	AT5G54160.1 | O-methyltransferase 1							5	5	22.3
AT3G02360.1	53577.6	AT3G02360.1 | 6-phosphogluconate dehydrogenase family protein	1	1	4.1				5	5	13.8	1	1	2.9				2	2	6.2	2	2	5.6				1	1	2.5
AT5G20720.1	26802.1	AT5G20720.1 | chaperonin 20	3	3	22.1	2	2	10.3
AT2G16950.1	99636.4	AT2G16950.1 | transportin 1							1	1	1.1							2	2	3.2
AT1G47250.1	30410.2	AT1G47250.1 | 20S proteasome alpha subunit F2	1	1	4.3	3	3	17
AT2G10940.1	29648.7	AT2G10940.1 | Bifunctional inhibitor/lipid-transfer protein/seed storage 2S albumin superfamily protein	3	3	11	2	2	7.9
AT3G48690.1	35567.6	AT3G48690.1 | alpha/beta-Hydrolases superfamily protein							3	4	13							1	1	4.9
AT5G49760.1	104708	AT5G49760.1 | Leucine-rich repeat protein kinase family protein																5	5	6.1	1	1	1.3
AT3G12490.1	17481.9	AT3G12490.1 | cystatin B							2	2	15.8
AT5G43940.1	40699.1	AT5G43940.1 | GroES-like zinc-binding dehydrogenase family protein	2	2	5.8	3	3	7.4	2	2	5.8
ATCG00905.1	9371	ATCG00905.1 | ribosomal protein S12C	4	5	28.2	2	2	15.3
AT1G51980.1	54402.5	AT1G51980.1 | Insulinase (Peptidase family M16) protein	2	2	6
AT1G58380.1	30741.6	AT1G58380.1 | Ribosomal protein S5 family protein	2	2	9.5				2	2	10.9
AT3G13860.1	60466.9	AT3G13860.1 | heat shock protein 60-3A	3	3	5.9
AT1G27970.1	14002.1	AT1G27970.1 | nuclear transport factor 2B	3	3	31.7
AT5G30510.1	45110.8	AT5G30510.1 | ribosomal protein S1	2	2	4.8	3	3	7
AT1G43170.1	44559.5	AT1G43170.1 | ribosomal protein 1							5	6	14.4	1	1	1.8							3	3	7.5	3	3	6.9	2	2	4.6
AT5G23540.1	34353.7	AT5G23540.1 | Mov34/MPN/PAD-1 family protein	2	2	7.1				3	4	17.2	2	2	10.4
ATCG00840.1	10788.9	ATCG00840.1 | ribosomal protein L23.1	2	2	29	1	1	12.9
AT1G72160.1	56105	AT1G72160.1 | Sec14p-like phosphatidylinositol transfer family protein							2	2	4.5	3	3	6.9				3	3	6.9
AT4G38690.1	36290.1	AT4G38690.1 | PLC-like phosphodiesterases superfamily protein													1	1	2.8	2	3	9.7
AT4G27270.1	21792.1	AT4G27270.1 | Quinone reductase family protein				3	3	17.6
AT4G28780.1	39896.9	AT4G28780.1 | GDSL-like Lipase/Acylhydrolase superfamily protein							3	8	15
AT3G24550.1	69272.4	AT3G24550.1 | proline extensin-like receptor kinase 1										1	1	2.5	1	1	2.5	2	2	5.2							2	2	3.7
AT3G56240.1	12970.8	AT3G56240.1 | copper chaperone	2	2	23.1
AT2G24940.1	11031.3	AT2G24940.1 | membrane-associated progesterone binding protein 2				2	2	23
AT5G15090.1	29211	AT5G15090.1 | voltage dependent anion channel 3	2	2	11.7	1	1	4.7
AT3G15980.1	102477	AT3G15980.1 | Coatomer%2C beta' subunit							2	2	3.4
AT4G16155.1	60145.5	AT4G16155.1 | dihydrolipoamide dehydrogenase				3	4	7.6
AT5G05780.1	34728.2	AT5G05780.1 | RP non-ATPase subunit 8A							2	2	10.7
AT1G79380.1	43730.8	AT1G79380.1 | Ca(2)-dependent phospholipid-binding protein (Copine) family																2	2	6.5
AT5G03290.1	40625	AT5G03290.1 | isocitrate dehydrogenase V	2	2	9.4
AT1G16880.1	31294.9	AT1G16880.1 | uridylyltransferase-like protein	3	3	15.9
AT1G03600.1	18834.8	AT1G03600.1 | photosystem II family protein	1	1	5.7	2	2	13.2
AT1G29660.1	40142.2	AT1G29660.1 | GDSL-like Lipase/Acylhydrolase superfamily protein							3	3	10.7
AT3G19820.1	65394.8	AT3G19820.1 | cell elongation protein / DWARF1 / DIMINUTO (DIM)	3	3	5.5
AT5G21170.1	30724.5	AT5G21170.1 | 5'-AMP-activated protein kinase beta-2 subunit protein				2	3	12
AT1G76160.1	60041.2	AT1G76160.1 | SKU5 similar 5							5	5	11.1
AT1G72930.1	20245.1	AT1G72930.1 | toll/interleukin-1 receptor-like protein	3	3	15.9
AT3G52990.1	57495.8	AT3G52990.1 | Pyruvate kinase family protein																4	4	12	3	3	5.9				3	3	6.5
AT1G16350.1	54052	AT1G16350.1 | Aldolase-type TIM barrel family protein							1	1	3.6							2	2	7
AT3G17410.1	39562.5	AT3G17410.1 | Protein kinase superfamily protein																3	3	9.9	2	2	6.3	2	2	6.3	2	2	6.3
AT1G32500.1	52825	AT1G32500.1 | non-intrinsic ABC protein 6	3	3	7.6	1	1	1.5
AT1G76180.1	20786.5	AT1G76180.1 | Dehydrin family protein							1	1	16.8	1	1	16.8				1	1	16.8
AT2G32730.1	108978	AT2G32730.1 | 26S proteasome regulatory complex%2C non-ATPase subcomplex%2C Rpn2/Psmd1 subunit	2	2	3.2							2	2	5.3
AT4G38680.1	19153.3	AT4G38680.1 | glycine rich protein 2	1	1	10.8				2	2	9.9							2	2	11.8
AT4G22310.1	12005	AT4G22310.1 | Uncharacterized protein family (UPF0041)	2	2	25
AT1G16460.1	34717.5	AT1G16460.1 | rhodanese homologue 2							5	5	21.1	1	1	4.4
AT3G22845.1	24281.8	AT3G22845.1 | emp24/gp25L/p24 family/GOLD family protein	2	2	9.8
AT3G56190.1	32755.3	AT3G56190.1 | alpha-soluble NSF attachment protein 2							3	3	13.1							1	1	5.5				1	1	5.5
AT2G21870.1	27597.1	AT2G21870.1 | MALE GAMETOPHYTE DEFECTIVE 1	1	1	4.6	2	2	10.4
AT4G18480.1	46270.3	AT4G18480.1 | P-loop containing nucleoside triphosphate hydrolases superfamily protein	4	4	12	2	2	7.5
AT4G27450.1	27622.7	AT4G27450.1 | aluminum induced protein with YGL and LRDR motifs																2	2	8.4
AT3G04840.1	29850.9	AT3G04840.1 | Ribosomal protein S3Ae							3	3	18.7
AT4G32208.1	16211.1	AT4G32208.1 | heat shock protein 70 (Hsp 70) family protein				2	2	30.1
AT1G08380.1	15143.7	AT1G08380.1 | photosystem I subunit O							3	3	25	3	3	22.1				2	2	12.1
AT1G50320.1	19647.9	AT1G50320.1 | thioredoxin X	4	4	29.1
AT3G11940.1	22921.7	AT3G11940.1 | ribosomal protein 5A	2	2	12.6				3	3	15.9										1	1	9.7	1	1	9.7	1	1	9.7
AT4G30010.1	10439	AT4G30010.1 | ATP-dependent RNA helicase	5	5	28.9	2	2	16.7
AT1G30380.1	13206.6	AT1G30380.1 | photosystem I subunit K	2	5	7.7	2	3	7.7	2	3	23.8	3	4	30				4	4	35.4
AT5G20630.1	21836.4	AT5G20630.1 | germin 3	1	1	4.3	1	1	5.2	6	6	30.3
AT1G33990.1	38855.1	AT1G33990.1 | methyl esterase 14																2	2	3.7
AT1G80030.1	53820.7	AT1G80030.1 | Molecular chaperone Hsp40/DnaJ family protein	2	2	5.6
AT1G07770.1	14804.5	AT1G07770.1 | ribosomal protein S15A	3	3	21.5
ATCG00340.1	82476	ATCG00340.1 | Photosystem I%2C PsaA/PsaB protein	2	2	2.7	1	1	1.6	2	2	4.1	2	2	3.4
AT4G22890.1	35721.4	AT4G22890.1 | PGR5-LIKE A	1	1	7.4
AT2G19730.1	15895.6	AT2G19730.1 | Ribosomal L28e protein family							2	2	16.1	2	2	16.1
AT1G01620.1	30632.9	AT1G01620.1 | plasma membrane intrinsic protein 1C	2	2	6.3	2	2	6.3				4	4	14.7	2	2	4.9				1	1	3.1				2	2	6.6
AT1G07780.1	29633.7	AT1G07780.1 | phosphoribosylanthranilate isomerase 1	3	3	13.5
AT1G09310.1	19947.2	AT1G09310.1 | plant/protein (Protein of unknown function%2C DUF538)	1	1	12.3				2	2	17.3	2	2	14				2	2	32.4
AT2G38750.1	36221.7	AT2G38750.1 | annexin 4	1	1	6.6	1	1	6.6				2	2	9.4							2	2	9.4	2	2	9.4	3	3	12.2
AT3G49870.1	20403.9	AT3G49870.1 | ADP-ribosylation factor-like A1C										1	2	7.1				2	3	15.8							2	2	13
AT1G50480.1	67802.4	AT1G50480.1 | 10-formyltetrahydrofolate synthetase	2	2	4.1				4	4	8.8	1	1	1.9
AT1G12570.1	62000.9	AT1G12570.1 | Glucose-methanol-choline (GMC) oxidoreductase family protein							3	3	8
AT1G54610.1	63288.6	AT1G54610.1 | Protein kinase superfamily protein																2	2	6.8	3	3	8				2	2	5.8
AT3G61440.1	39927.6	AT3G61440.1 | cysteine synthase C1							2	2	7.1
AT4G11150.1	26060.2	AT4G11150.1 | vacuolar ATP synthase subunit E1	2	2	10	5	5	19.6
AT1G42550.1	93875.8	AT1G42550.1 | plastid movement impaired1																3	3	5.6	1	1	2.1	3	3	4.4
AT3G14240.1	82584.9	AT3G14240.1 | Subtilase family protein				2	2	3
AT4G13780.1	89854.5	AT4G13780.1 | methionine-tRNA ligase%2C putative / methionyl-tRNA synthetase%2C putative / MetRS							2	2	3.3	1	1	1.5				3	4	4.1
AT5G43830.1	27509.3	AT5G43830.1 | aluminum induced protein with YGL and LRDR motifs							1	1	5.2							3	3	17.1
AT4G31490.1	106079	AT4G31490.1 | Coatomer%2C beta subunit	1	1	1.9				3	3	3.4
AT1G50700.1	58606.3	AT1G50700.1 | calcium-dependent protein kinase 33																2	3	5.6				2	2	5.2	2	2	5.8
AT5G15320.1	5602.8	AT5G15320.1 | ATP synthase E chain	1	1	26.4
AT5G42960.1	23411	AT5G42960.1 | outer envelope pore 24B-like protein	4	4	18.8
AT1G37130.1	102845	AT1G37130.1 | nitrate reductase 2							2	2	2.8
AT3G23400.1	30454.8	AT3G23400.1 | Plastid-lipid associated protein PAP / fibrillin family protein	3	3	11.6	1	1	4.2
AT1G76080.1	33685.1	AT1G76080.1 | chloroplastic drought-induced stress protein of 32 kD	2	2	6.6	1	1	3.3
AT2G42810.1	54702.7	AT2G42810.1 | protein phosphatase 5.2							1	1	3.3
AT5G11420.1	39640.9	AT5G11420.1 | transmembrane protein%2C putative (Protein of unknown function%2C DUF642)	3	3	7.9	1	1	3.6	2	2	2.2
AT2G34480.1	21307.3	AT2G34480.1 | Ribosomal protein L18ae/LX family protein							2	3	19.1
AT1G07660.1	11409.5	AT1G07660.1 | Histone superfamily protein	2	3	21.4	1	1	9.7	1	1	8.7
AT5G55280.1	45565	AT5G55280.1 | homolog of bacterial cytokinesis Z-ring protein FTSZ 1-1	1	1	6.2
AT5G06320.1	25947.4	AT5G06320.1 | NDR1/HIN1-like 3							3	4	12.6
AT1G27400.1	19897	AT1G27400.1 | Ribosomal protein L22p/L17e family protein	1	1	5.7	1	1	5.7	2	3	19.9	1	1	9.7
AT5G04870.1	68254.3	AT5G04870.1 | calcium dependent protein kinase 1																2	2	5.2
AT2G17360.1	29803.1	AT2G17360.1 | Ribosomal protein S4 (RPS4A) family protein	1	1	3.1	2	2	8	3	3	13.4
AT5G47190.1	25468.7	AT5G47190.1 | Ribosomal protein L19 family protein	2	2	10.9
ATCG00380.1	23240.3	ATCG00380.1 | chloroplast ribosomal protein S4	2	2	11.4
AT2G33470.1	22740.6	AT2G33470.1 | glycolipid transfer protein 1													1	1	5.9
AT4G29350.1	13998	AT4G29350.1 | profilin 2				2	2	16.8
AT3G15450.1	27700.6	AT3G15450.1 | aluminum induced protein with YGL and LRDR motifs																3	5	16.6
ATCG00830.1	29864.9	ATCG00830.1 | ribosomal protein L2	2	2	12.8	2	2	9.9
AT5G07020.1	24395.4	AT5G07020.1 | proline-rich family protein	2	2	9.8
AT3G23450.1	34865.6	AT3G23450.1 | transmembrane protein							1	1	4.4
AT5G47770.1	44261.4	AT5G47770.1 | farnesyl diphosphate synthase 1																2	2	4.7	1	1	2.9	3	3	7.6	2	2	5.2
AT4G13770.1	57449.3	AT4G13770.1 | cytochrome P450%2C family 83%2C subfamily A%2C polypeptide 1	1	1	2.2				1	1	2.2																2	2	4.8
AT3G19130.1	48119.2	AT3G19130.1 | RNA-binding protein 47B							1	1	3.9
AT4G39520.1	41144.1	AT4G39520.1 | GTP-binding protein-like protein							1	1	4.6
AT3G26060.1	23678.2	AT3G26060.1 | Thioredoxin superfamily protein	1	1	3.2	2	2	11.1
AT1G56330.1	21986.6	AT1G56330.1 | secretion-associated RAS 1B	2	2	13.5										1	1	4.7				1	1	5.7
AT2G01520.1	17513	AT2G01520.1 | MLP-like protein 328	1	1	12.6	1	1	12.6
AT2G04780.1	26846.1	AT2G04780.1 | FASCICLIN-like arabinoogalactan 7							3	3	12.6
AT4G21585.1	34204	AT4G21585.1 | endonuclease 4				2	2	7
AT1G09340.1	42620.1	AT1G09340.1 | chloroplast RNA binding protein	4	4	9.5	2	2	6.1
AT5G65220.1	19377.6	AT5G65220.1 | Ribosomal L29 family protein				1	1	8.7
AT4G26910.1	50059.6	AT4G26910.1 | Dihydrolipoamide succinyltransferase				2	2	4.3
AT4G37980.1	38245.9	AT4G37980.1 | cinnamyl alcohol dehydrogenase 7				1	1	3.6	1	1	4.8	1	1	2.8				3	3	9.5	2	2	6.4	2	3	6.4
AT2G16360.1	12123.4	AT2G16360.1 | 40S ribosomal protein S25				1	1	12.8
AT1G68680.1	8351.1	AT1G68680.1 | SH3/FCH domain protein	1	1	18.7
AT3G46060.1	23835.2	AT3G46060.1 | RAB GTPase homolog 8A	3	3	15.7
AT5G12470.1	41323.6	AT5G12470.1 | UvrABC system C protein%2C putative (DUF3411)	3	3	8
AT1G09620.1	123452	AT1G09620.1 | ATP binding/leucine-tRNA ligases/aminoacyl-tRNA ligase							1	1	1.1							3	3	3.8
AT5G22780.1	112300	AT5G22780.1 | Adaptor protein complex AP-2%2C alpha subunit							1	1	3.1							2	2	2.9
AT2G04390.1	16046.9	AT2G04390.1 | Ribosomal S17 family protein				2	2	8.5
AT3G27925.1	46674.3	AT3G27925.1 | DegP protease 1																1	2	3.9
AT5G60540.1	27438.5	AT5G60540.1 | pyridoxine biosynthesis 2	3	3	17.3
AT4G34450.1	98491.5	AT4G34450.1 | coatomer gamma-2 subunit%2C putative / gamma-2 coat protein%2C putative / gamma-2 COP													1	1	1.5				3	3	4.6				1	1	1.2
AT5G16710.1	28514.1	AT5G16710.1 | dehydroascorbate reductase 1	2	2	8.5	2	2	8.5
AT3G13930.1	58468.2	AT3G13930.1 | Dihydrolipoamide acetyltransferase%2C long form protein				2	2	4.1
AT4G10790.1	52803.5	AT4G10790.1 | UBX domain-containing protein	2	2	4.6
ATCG01120.1	10718.6	ATCG01120.1 | chloroplast ribosomal protein S15	2	2	30.7	1	1	15.9
AT3G06650.1	65814.3	AT3G06650.1 | ATP-citrate lyase B-1																			2	2	5.4
AT1G05010.1	36677.2	AT1G05010.1 | ethylene-forming enzyme							2	2	6.8
AT4G25130.1	28644.5	AT4G25130.1 | peptide met sulfoxide reductase 4	2	2	7.8	1	1	4.7
AT1G76405.2	19452.5	AT1G76405.2 | outer envelope pore 21B-like protein	1	1	11.4
AT5G23140.1	26283.3	AT5G23140.1 | nuclear-encoded CLP protease P7	2	2	12
AT4G24920.1	7737.3	AT4G24920.1 | secE/sec61-gamma protein transport protein							2	2	39.1
ATCG00650.1	12060.3	ATCG00650.1 | ribosomal protein S18	2	2	21.8	1	1	9.9
ATCG00810.1	18586.7	ATCG00810.1 | ribosomal protein L22	2	2	12.5
AT3G18740.1	12279.5	AT3G18740.1 | Ribosomal protein L7Ae/L30e/S12e/Gadd45 family protein							1	1	16.1	1	1	16.1
AT1G45145.1	13122.5	AT1G45145.1 | thioredoxin H-type 5	2	2	19.5	1	1	9.3
AT1G51100.1	24161.1	AT1G51100.1 | potassium/sodium hyperpolarization-activated cyclic nucleotide-gated channel protein	2	2	10
AT1G62740.1	64520.2	AT1G62740.1 | stress-inducible protein							2	3	5.3				1	1	2.3
AT5G19220.1	57674.3	AT5G19220.1 | ADP glucose pyrophosphorylase large subunit 1	2	2	6.3	1	1	2.9
AT1G08200.1	43790.6	AT1G08200.1 | UDP-D-apiose/UDP-D-xylose synthase 2							2	2	6.2	1	1	3.1
AT3G15360.1	21172.5	AT3G15360.1 | thioredoxin M-type 4	1	1	6.2	1	1	6.2
AT3G06050.1	21445.6	AT3G06050.1 | peroxiredoxin IIF	1	1	9	1	1	9
ATMG00070.1	22687.8	ATMG00070.1 | NADH dehydrogenase subunit 9	1	1	6.8
AT1G75350.1	16033	AT1G75350.1 | Ribosomal protein L31	1	1	9.7	1	1	9.7
AT3G23750.1	99965.1	AT3G23750.1 | Leucine-rich repeat protein kinase family protein										1	1	1.1				3	3	3.7	2	2	3.9
AT1G24020.1	17054.6	AT1G24020.1 | MLP-like protein 423							2	2	19.4
AT2G37710.1	75542.1	AT2G37710.1 | receptor lectin kinase	1	1	1.2										2	2	4	2	2	5.2				1	1	1.9
AT3G08530.1	193273	AT3G08530.1 | Clathrin%2C heavy chain	2	2	1.6				2	2	1.5
AT3G22960.1	65131.7	AT3G22960.1 | Pyruvate kinase family protein	1	1	2.2
AT3G21055.1	11028	AT3G21055.1 | photosystem II subunit T	1	1	11.7
AT3G20390.1	19816	AT3G20390.1 | endoribonuclease L-PSP family protein	2	2	13.9	1	1	8
AT5G01410.1	33216.6	AT5G01410.1 | Aldolase-type TIM barrel family protein	2	2	6.5	1	1	2.6	1	1	3.2
AT1G27390.1	23170.3	AT1G27390.1 | translocase outer membrane 20-2							2	2	14.8
AT1G06680.1	28095.5	AT1G06680.1 | photosystem II subunit P-1				3	3	14.1	1	1	4.9	1	1	4.9
AT3G28450.1	66945.1	AT3G28450.1 | Leucine-rich repeat protein kinase family protein																1	1	2.5
AT1G70530.1	71611.7	AT1G70530.1 | cysteine-rich RLK (RECEPTOR-like protein kinase) 3																1	1	2.5
AT1G04170.1	50853.9	AT1G04170.1 | eukaryotic translation initiation factor 2 gamma subunit							2	2	7.3
AT4G35260.1	39627.2	AT4G35260.1 | isocitrate dehydrogenase 1	1	1	4.1
AT1G02150.1	59883.4	AT1G02150.1 | Tetratricopeptide repeat (TPR)-like superfamily protein	2	2	4.4
AT5G35700.1	76758.7	AT5G35700.1 | fimbrin-like protein 2																1	1	1.7	2	2	3.6	2	2	3.6	1	1	1.9
AT1G04750.1	24765.1	AT1G04750.1 | vesicle-associated membrane protein 721																			1	1	5.9	1	1	5.9	1	1	5.9
AT4G19210.1	68390.5	AT4G19210.1 | RNAse l inhibitor protein 2	1	1	2.5													1	1	2.6
AT1G06700.1	39820	AT1G06700.1 | Protein kinase superfamily protein										2	2	6.4				3	3	11.9
AT5G67030.1	73842.7	AT5G67030.1 | zeaxanthin epoxidase (ZEP) (ABA1)	2	2	2.7
AT1G52360.1	104468	AT1G52360.1 | Coatomer%2C beta' subunit							2	2	3.2
AT1G07650.1	112903	AT1G07650.1 | Leucine-rich repeat transmembrane protein kinase													1	1	1				1	1	0.8	1	1	0.8	1	1	0.8
AT1G32470.1	17897.3	AT1G32470.1 | Single hybrid motif superfamily protein				2	2	15.1
AT4G29900.1	116859	AT4G29900.1 | autoinhibited Ca(2+)-ATPase 10																									2	2	2.6
AT5G40950.1	21737.1	AT5G40950.1 | ribosomal protein large subunit 27	1	1	7.6	1	1	7.6
AT5G58330.1	48316.7	AT5G58330.1 | lactate/malate dehydrogenase family protein	1	1	3.4
AT2G42610.1	19791.6	AT2G42610.1 | LIGHT-DEPENDENT SHORT HYPOCOTYLS-like protein (DUF640)							2	2	14.7
AT2G18020.1	27859.4	AT2G18020.1 | Ribosomal protein L2 family							1	2	7	1	1	7
AT5G38990.1	97954	AT5G38990.1 | Malectin/receptor-like protein kinase family protein																1	1	0.8	1	1	1.4				1	1	1.7
AT3G19450.1	39098.4	AT3G19450.1 | GroES-like zinc-binding alcohol dehydrogenase family protein							1	1	3.8	2	2	7.1				1	1	5.5
ATCG00710.1	7702	ATCG00710.1 | photosystem II reaction center protein H	1	2	15.1	1	1	15.1
AT5G10860.1	22729.4	AT5G10860.1 | Cystathionine beta-synthase (CBS) family protein	1	1	4.9	1	1	5.8
AT4G24750.1	32114	AT4G24750.1 | Rhodanese/Cell cycle control phosphatase superfamily protein	1	2	7.5
AT3G16420.1	32158.3	AT3G16420.1 | PYK10-binding protein 1							1	3	6
AT2G46520.1	108658	AT2G46520.1 | cellular apoptosis susceptibility protein%2C putative / importin-alpha re-exporter																3	3	5.6	1	1	1.7	1	1	1.7
AT3G10860.1	8505.1	AT3G10860.1 | Cytochrome b-c1 complex%2C subunit 8 protein	1	1	16.7
AT3G09680.1	15769.7	AT3G09680.1 | Ribosomal protein S12/S23 family protein	2	2	12	1	1	8.5
AT3G61240.1	56775.3	AT3G61240.1 | DEA(D/H)-box RNA helicase family protein																2	2	5.4
AT1G75750.1	10744.8	AT1G75750.1 | GAST1 protein homolog 1																1	1	9.2
AT4G24820.1	44282.5	AT4G24820.1 | 26S proteasome regulatory subunit Rpn7							2	2	5.9	1	1	2.8
AT3G55000.1	29334.5	AT3G55000.1 | tonneau family protein										1	1	8.1
AT2G42740.1	20831.3	AT2G42740.1 | ribosomal protein large subunit 16A	1	1	7.7	1	1	7.7	1	1	7.1
AT1G36240.1	12317.5	AT1G36240.1 | Ribosomal protein L7Ae/L30e/S12e/Gadd45 family protein							1	1	16.1
AT1G62180.1	50656.1	AT1G62180.1 | 5'adenylylphosphosulfate reductase 2	3	3	5.9
AT2G28210.1	31717	AT2G28210.1 | alpha carbonic anhydrase 2							2	2	6.9
AT5G11490.1	93267.1	AT5G11490.1 | adaptin family protein							2	2	4.8
AT3G61260.1	23144.5	AT3G61260.1 | Remorin family protein	1	1	6.6	2	2	10.4
AT4G24770.1	35787.5	AT4G24770.1 | 31-kDa RNA binding protein	1	1	3	1	1	3
AT4G17040.1	33440.7	AT4G17040.1 | CLP protease R subunit 4	2	2	9.2
AT5G18380.1	16617.6	AT5G18380.1 | Ribosomal protein S5 domain 2-like superfamily protein	2	2	12.3				2	2	16.4																1	1	6.8
AT3G48730.1	50142	AT3G48730.1 | glutamate-1-semialdehyde 2%2C1-aminomutase 2	1	1	3	1	1	3.8
AT5G66470.1	48931.8	AT5G66470.1 | GTP-binding protein Era-like protein	3	4	5.6	1	2	1.6													1	1	1.6	1	6	1.6	1	1	1.6
AT1G29150.1	46749.7	AT1G29150.1 | non-ATPase subunit 9																1	1	4.3
AT5G13430.1	29607.8	AT5G13430.1 | Ubiquinol-cytochrome C reductase iron-sulfur subunit	2	2	9.6
AT3G63260.1	42583	AT3G63260.1 | Protein kinase superfamily protein													1	1	5.6	2	2	12.3
AT2G28190.1	22244.1	AT2G28190.1 | copper/zinc superoxide dismutase 2				1	1	6
AT1G09750.1	47661.5	AT1G09750.1 | Eukaryotic aspartyl protease family protein	1	1	3.1
AT1G72750.1	19878.6	AT1G72750.1 | translocase inner membrane subunit 23-2	1	1	8
AT5G11450.1	33365.2	AT5G11450.1 | PsbP domain protein (Mog1/PsbP/DUF1795-like photosystem II reaction center PsbP family protein)	1	1	4
AT5G50000.1	42729.5	AT5G50000.1 | Protein kinase superfamily protein																1	1	5.7
AT1G18500.1	68676.6	AT1G18500.1 | methylthioalkylmalate synthase-like 4	2	2	3.8
ATCG00430.1	25366.5	ATCG00430.1 | photosystem II reaction center protein G	3	3	8.9
AT5G24490.1	34857	AT5G24490.1 | 30S ribosomal protein	1	1	4.9
AT5G24020.1	35690.7	AT5G24020.1 | septum site-determining protein (MIND)	2	2	6.4
AT4G34200.1	63325.5	AT4G34200.1 | D-3-phosphoglycerate dehydrogenase	2	2	3.6
AT3G20820.1	39862.5	AT3G20820.1 | Leucine-rich repeat (LRR) family protein				1	1	2.7	2	2	7.7
AT3G58610.1	63813	AT3G58610.1 | ketol-acid reductoisomerase	1	1	2				2	2	4.9
ATCG01090.1	20086.5	ATCG01090.1 | NADPH dehydrogenase	2	2	12.2
AT3G52960.1	24684.5	AT3G52960.1 | Thioredoxin superfamily protein	2	2	8.5
AT1G01610.1	56262.6	AT1G01610.1 | glycerol-3-phosphate acyltransferase 4																			1	1	2.2	1	1	2.2	1	1	2.2
AT3G06720.1	58645.1	AT3G06720.1 | importin alpha isoform 1							2	2	5.6
AT3G25070.1	23371.4	AT3G25070.1 | RPM1 interacting protein 4																1	1	9.5
AT2G43030.1	29363.8	AT2G43030.1 | Ribosomal protein L3 family protein	1	1	8.1	2	2	9.2
AT1G10940.1	41169.2	AT1G10940.1 | Protein kinase superfamily protein																1	1	5
AT4G12720.1	31884.7	AT4G12720.1 | MutT/nudix family protein							1	1	7.4
AT3G63540.1	16279.3	AT3G63540.1 | thylakoid lumenal protein (Mog1/PsbP/DUF1795-like photosystem II reaction center PsbP family protein)	1	1	7
AT5G40370.1	11756.5	AT5G40370.1 | Glutaredoxin family protein	1	1	12.6	1	1	12.6
AT5G64260.1	32674.8	AT5G64260.1 | EXORDIUM like 2							1	1	4.6
AT4G04910.1	81487.9	AT4G04910.1 | AAA-type ATPase family protein							2	2	3.6										1	1	1.3
AT5G11670.1	64413.3	AT5G11670.1 | NADP-malic enzyme 2							2	2	3.2	1	1	1.7
AT1G77590.1	76176.4	AT1G77590.1 | long chain acyl-CoA synthetase 9																			2	2	3.8	1	1	2.6
AT2G05310.1	13808.1	AT2G05310.1 | transmembrane protein	1	1	8.8
AT4G34460.1	41006.2	AT4G34460.1 | GTP binding protein beta 1																1	1	4.5
AT4G35450.1	36984.6	AT4G35450.1 | ankyrin repeat-containing protein 2										1	1	3.8
AT1G01090.1	47174.4	AT1G01090.1 | pyruvate dehydrogenase E1 alpha				1	1	4.9
AT2G06850.1	34291.4	AT2G06850.1 | xyloglucan endotransglucosylase/hydrolase 4							1	1	3.4	1	1	3.4				1	1	3.4
AT1G78850.1	49051.8	AT1G78850.1 | D-mannose binding lectin protein with Apple-like carbohydrate-binding domain-containing protein							1	1	2.7
AT4G24190.1	94204.8	AT4G24190.1 | Chaperone protein htpG family protein	1	1	1.7
AT1G62630.1	101906	AT1G62630.1 | Disease resistance protein (CC-NBS-LRR class) family																1	1	2.2
AT3G06580.1	54341.6	AT3G06580.1 | Mevalonate/galactokinase family protein							2	2	5.6																2	2	6.9
AT1G52290.1	55659.1	AT1G52290.1 | Protein kinase superfamily protein										1	1	4.1				2	2	6.5
AT4G25970.1	70352.9	AT4G25970.1 | phosphatidylserine decarboxylase 3																2	2	4.1
AT3G46740.1	89189.5	AT3G46740.1 | translocon at the outer envelope membrane of chloroplasts 75-III	1	1	1.8	1	1	1.8										1	1	1.7	1	1	2.8	1	1	2.8
AT3G55440.1	27169.3	AT3G55440.1 | triosephosphate isomerase				1	1	5.5
AT2G38270.1	32206	AT2G38270.1 | CAX-interacting protein 2	1	2	4.8
AT2G40510.1	14841.3	AT2G40510.1 | Ribosomal protein S26e family protein	2	2	18													1	1	15	1	1	11.3
AT4G32410.1	122238	AT4G32410.1 | cellulose synthase 1										2	2	3.1
AT1G14280.1	49131.3	AT1G14280.1 | phytochrome kinase substrate 2																2	2	5.2
AT5G42650.1	58197.4	AT5G42650.1 | allene oxide synthase	1	1	3.3
AT1G64520.1	30706.2	AT1G64520.1 | regulatory particle non-ATPase 12A	1	1	7.1
AT1G18170.1	26529.6	AT1G18170.1 | FKBP-like peptidyl-prolyl cis-trans isomerase family protein	1	1	4.5
AT3G09630.1	44702.5	AT3G09630.1 | Ribosomal protein L4/L1 family							2	2	5.4										2	2	3.9
AT3G28290.1	42955.3	AT3G28290.1 | transmembrane protein%2C putative (DUF677)							2	2	6.8	2	2	6.8
AT3G02200.1	41156.9	AT3G02200.1 | Proteasome component (PCI) domain protein							2	2	5.8
AT2G25110.1	23935.1	AT2G25110.1 | stromal cell-derived factor 2-like protein precursor	1	1	5.5
AT1G73230.1	18004.6	AT1G73230.1 | Nascent polypeptide-associated complex NAC							1	1	8.5
AT4G12830.1	43762.9	AT4G12830.1 | alpha/beta-Hydrolases superfamily protein	1	1	4.6
AT1G18070.1	59243.1	AT1G18070.1 | Translation elongation factor EF1A/initiation factor IF2gamma family protein																1	1	1.9
AT1G11350.1	93235.3	AT1G11350.1 | S-domain-1 13																1	1	1.9				1	1	1	2	2	2.5
AT5G20090.1	12438.5	AT5G20090.1 | Uncharacterized protein family (UPF0041)	1	1	10.9
AT2G45820.1	20968.3	AT2G45820.1 | Remorin family protein				1	1	13.7
AT4G12800.1	23051.8	AT4G12800.1 | photosystem I subunit l	2	2	10.5	1	1	3.7	1	1	11
AT1G68530.1	56396.4	AT1G68530.1 | 3-ketoacyl-CoA synthase 6																						2	2	4.4
AT5G06600.1	130608	AT5G06600.1 | ubiquitin-specific protease 12																1	1	1.2
AT5G17990.1	46520.9	AT5G17990.1 | tryptophan biosynthesis 1	1	1	3.2
AT3G14990.1	41857.7	AT3G14990.1 | Class I glutamine amidotransferase-like superfamily protein				1	1	3.8	2	2	6.4
AT1G14320.1	24917.5	AT1G14320.1 | Ribosomal protein L16p/L10e family protein	2	2	5.9																1	1	5	1	1	5
AT2G24050.1	82890.4	AT2G24050.1 | MIF4G domain-containing protein / MA3 domain-containing protein							2	2	3.3
AT5G60300.1	79483.5	AT5G60300.1 | Concanavalin A-like lectin protein kinase family protein																2	2	2.8
AT1G52230.1	15273.7	AT1G52230.1 | photosystem I subunit H2	1	1	7.6
AT4G31300.1	25151.6	AT4G31300.1 | N-terminal nucleophile aminohydrolases (Ntn hydrolases) superfamily protein				1	1	7.3
AT2G30520.1	65854.8	AT2G30520.1 | Phototropic-responsive NPH3 family protein										1	1	1.3				2	2	4.6	2	2	4.2
AT4G14040.1	53937.6	AT4G14040.1 | selenium-binding protein 2	1	1	2.3
AT2G24360.1	46002.1	AT2G24360.1 | Protein kinase superfamily protein													1	1	4.6
AT2G34470.1	30083	AT2G34470.1 | urease accessory protein G	1	1	5.1
AT1G04690.1	36539	AT1G04690.1 | potassium channel beta subunit 1																3	3	10.4
AT5G63680.1	55018.4	AT5G63680.1 | Pyruvate kinase family protein	1	1	2.2													1	1	3.7	1	1	2.2
AT1G49750.1	54408.3	AT1G49750.1 | Leucine-rich repeat (LRR) family protein	2	2	4.9				1	1	2.6
AT5G28840.1	42758.9	AT5G28840.1 | GDP-D-mannose 3'%2C5'-epimerase	1	1	4.2
AT3G20810.1	46817.7	AT3G20810.1 | 2-oxoglutarate (2OG) and Fe(II)-dependent oxygenase superfamily protein													1	1	3.6
AT5G45950.1	39854.7	AT5G45950.1 | GDSL-like Lipase/Acylhydrolase superfamily protein	1	1	3.4
AT4G19440.1	94618.1	AT4G19440.1 | Tetratricopeptide repeat (TPR)-like superfamily protein	1	1	0.7																2	2	0.7	2	2	0.7
AT5G58490.1	35757.5	AT5G58490.1 | NAD(P)-binding Rossmann-fold superfamily protein							1	1	4.3							1	1	4.3
AT1G05190.1	24705.8	AT1G05190.1 | Ribosomal protein L6 family	3	3	13.9													1	1	7.2
AT2G15430.1	35461.6	AT2G15430.1 | DNA-directed RNA polymerase family protein	2	2	7.2
AT1G78370.1	25006.7	AT1G78370.1 | glutathione S-transferase TAU 20							2	2	9.7	1	1	5.5
AT3G52500.1	51005.5	AT3G52500.1 | Eukaryotic aspartyl protease family protein	1	1	2.8				1	1	4.3
AT3G54030.1	54789.9	AT3G54030.1 | kinase with tetratricopeptide repeat domain-containing protein																2	2	4.7
AT4G02530.1	23663	AT4G02530.1 | chloroplast thylakoid lumen protein	1	1	5.6
AT5G51110.1	23897.6	AT5G51110.1 | Transcriptional coactivator/pterin dehydratase	1	1	6.8	1	1	6.8
AT3G07100.1	113961	AT3G07100.1 | Sec23/Sec24 protein transport family protein																						2	2	2.5
AT3G01130.1	5546.7	AT3G01130.1 | ATP synthase E chain	1	1	26.4
AT3G52300.1	19586.2	AT3G52300.1 | ATP synthase D chain	2	2	11.3	2	2	10.1
AT2G41040.1	39230.8	AT2G41040.1 | S-adenosyl-L-methionine-dependent methyltransferases superfamily protein	1	1	2.8
AT5G26830.1	80937.1	AT5G26830.1 | Threonyl-tRNA synthetase							1	1	2													2	2	3.4
AT5G15650.1	40890.6	AT5G15650.1 | reversibly glycosylated polypeptide 2							2	2	6.7	1	1	3.3
AT3G63080.1	19327.2	AT3G63080.1 | glutathione peroxidase 5																2	2	19.1							1	1	6.9
AT1G51400.1	11361.3	AT1G51400.1 | Photosystem II 5 kD protein	1	1	11.3
AT5G10290.1	68659.2	AT5G10290.1 | leucine-rich repeat transmembrane protein kinase family protein																1	1	2.1
AT1G74960.1	57600.2	AT1G74960.1 | fatty acid biosynthesis 1	2	2	5.5
ATCG00150.1	27350.3	ATCG00150.1 | ATPase%2C F0 complex%2C subunit A protein	2	2	3.2
AT5G39950.1	14676	AT5G39950.1 | thioredoxin 2										1	1	14.3
AT1G16470.1	25701.5	AT1G16470.1 | proteasome subunit PAB1							1	1	3.8	2	2	8.9
AT1G08480.1	15812.8	AT1G08480.1 | succinate dehydrogenase subunit	1	1	6.3
AT2G21580.1	12069.3	AT2G21580.1 | Ribosomal protein S25 family protein							1	1	9.3	1	1	9.3
AT1G48860.1	55831.7	AT1G48860.1 | RNA 3'-terminal phosphate cyclase/enolpyruvate transferase%2C alpha/beta	1	1	2.3	1	1	1.9
AT3G42050.1	50284.9	AT3G42050.1 | vacuolar ATP synthase subunit H family protein																			1	1	2.9
AT1G14000.1	49335.8	AT1G14000.1 | VH1-interacting kinase																2	2	5.7
AT2G18990.1	24451.2	AT2G18990.1 | thioredoxin-like/ATP-binding protein							1	2	6.6
AT5G13450.1	26321.8	AT5G13450.1 | delta subunit of Mt ATP synthase				1	1	4.2
AT1G06410.1	96689.4	AT1G06410.1 | trehalose-phosphatase/synthase 7																1	1	1.9
AT3G09830.1	46790.8	AT3G09830.1 | Protein kinase superfamily protein																1	1	3.3
AT3G09770.1	42848.5	AT3G09770.1 | RING/U-box superfamily protein																1	1	3.9
AT3G48990.1	55544.8	AT3G48990.1 | AMP-dependent synthetase and ligase family protein																2	2	5.8
AT4G40050.1	68272.7	AT4G40050.1 | signal transducer%2C putative (DUF3550/UPF0682)																1	1	2
AT2G47510.1	53000	AT2G47510.1 | fumarase 1							1	1	2.2																1	1	2.4
AT3G44340.1	117692	AT3G44340.1 | hypothetical protein																2	2	2.2
AT4G04500.1	73440.6	AT4G04500.1 | cysteine-rich RLK (RECEPTOR-like protein kinase) 37																1	1	1.7
AT2G38710.1	24244.7	AT2G38710.1 | AMMECR1 family							1	1	7.9
AT1G27450.1	26396.2	AT1G27450.1 | adenine phosphoribosyl transferase 1	1	1	6.2
AT3G11420.1	58041.1	AT3G11420.1 | beta-1%2C3-N-acetylglucosaminyltransferase lunatic protein%2C putative (DUF604)										2	3	5.7
AT1G20816.1	19781.9	AT1G20816.1 | outer envelope pore-like protein	1	1	6.6
AT1G09080.1	75150.1	AT1G09080.1 | Heat shock protein 70 (Hsp 70) family protein	2	2	2.2	2	2	2.5	1	1	1.8
AT3G08910.1	35796.9	AT3G08910.1 | DNAJ heat shock family protein	1	1	4.6
AT3G62530.1	24503.2	AT3G62530.1 | ARM repeat superfamily protein	1	1	5.4
AT3G26710.1	30101.7	AT3G26710.1 | cofactor assembly of complex C	1	1	4.5
AT1G07110.1	82559.6	AT1G07110.1 | fructose-2%2C6-bisphosphatase													1	1	1.5
AT1G16720.1	65709.3	AT1G16720.1 | high chlorophyll fluorescence phenotype 173	2	2	3.3
AT5G20950.1	67927.4	AT5G20950.1 | Glycosyl hydrolase family protein							2	2	4.2
AT4G14160.1	85378.3	AT4G14160.1 | Sec23/Sec24 protein transport family protein							1	1	1.4							1	1	2.7
AT3G23820.1	50570.1	AT3G23820.1 | UDP-D-glucuronate 4-epimerase 6	1	1	2.6
AT2G34560.1	42873.1	AT2G34560.1 | P-loop containing nucleoside triphosphate hydrolases superfamily protein							2	2	8.6																1	1	2.9
AT3G45030.1	13878.4	AT3G45030.1 | Ribosomal protein S10p/S20e family protein	1	1	9.7
AT3G55430.1	48442.9	AT3G55430.1 | O-Glycosyl hydrolases family 17 protein	1	1	2.2
AT3G48140.1	10019.7	AT3G48140.1 | B12D protein	1	1	13.6
ATCG00330.1	11742.9	ATCG00330.1 | chloroplast ribosomal protein S14	1	1	13	2	2	12
AT5G58670.1	64314.8	AT5G58670.1 | phospholipase C1																1	1	3.4
AT3G56490.1	16000.6	AT3G56490.1 | HIS triad family protein 3				1	1	11.6
AT2G05620.1	14292.9	AT2G05620.1 | proton gradient regulation 5	1	1	8.3	1	1	8.3
ATCG00160.1	26904.5	ATCG00160.1 | ribosomal protein S2	2	2	7.2
AT4G37800.1	33681.3	AT4G37800.1 | xyloglucan endotransglucosylase/hydrolase 7	2	2	6.5
AT1G67730.1	35762.2	AT1G67730.1 | beta-ketoacyl reductase 1										1	1	4.4
AT4G31700.1	28367.3	AT4G31700.1 | ribosomal protein S6				1	1	6	1	1	6.8
AT1G32220.1	31978.8	AT1G32220.1 | NAD(P)-binding Rossmann-fold superfamily protein	1	1	5.4
AT1G23290.1	16292.3	AT1G23290.1 | Ribosomal protein L18e/L15 superfamily protein																			1	1	10.3
AT3G07480.1	17602.4	AT3G07480.1 | 2Fe-2S ferredoxin-like superfamily protein	1	1	14.5
AT1G17470.1	44639.6	AT1G17470.1 | developmentally regulated G-protein 1																2	2	6.5
AT4G32590.1	18663.3	AT4G32590.1 | 2Fe-2S ferredoxin-like superfamily protein	1	1	5.8	1	1	5.8
AT2G47940.1	66802.3	AT2G47940.1 | DEGP protease 2				1	1	2
AT3G19710.1	39019	AT3G19710.1 | branched-chain aminotransferase4							1	1	4.5
AT1G68010.1	42248.2	AT1G68010.1 | hydroxypyruvate reductase	1	1	5.2				1	1	5.7	1	1	5.2
AT2G40765.1	5976	AT2G40765.1 | transmembrane protein	1	1	24.6
AT5G66680.1	48744.7	AT5G66680.1 | dolichyl-diphosphooligosaccharide-protein glycosyltransferase 48kDa subunit family protein	1	1	2.5
AT4G13350.1	65027.5	AT4G13350.1 | NSP (nuclear shuttle protein)-interacting GTPase																1	1	3.2
AT4G24800.1	77436.4	AT4G24800.1 | MA3 domain-containing protein							1	1	1.9
AT3G09640.1	28006.3	AT3G09640.1 | ascorbate peroxidase 2							1	1	4.8
AT1G44575.1	28008	AT1G44575.1 | Chlorophyll A-B binding family protein	1	1	3.8	1	1	3.8
AT5G46110.1	44633.1	AT5G46110.1 | Glucose-6-phosphate/phosphate translocator-like protein										1	1	2.4
AT4G38630.1	40757.7	AT4G38630.1 | regulatory particle non-ATPase 10	1	1	2.8
AT5G09900.1	50837.7	AT5G09900.1 | 26S proteasome regulatory subunit%2C putative (RPN5)							1	1	2.9	1	1	2.9
AT3G54600.1	43142.5	AT3G54600.1 | Class I glutamine amidotransferase-like superfamily protein							1	1	3.5
AT2G20990.1	61744.6	AT2G20990.1 | synaptotagmin A																1	1	2
AT1G02280.1	32925.5	AT1G02280.1 | translocon at the outer envelope membrane of chloroplasts 33	2	2	8.1
AT2G19740.1	13702	AT2G19740.1 | Ribosomal protein L31e family protein							2	2	13.4	1	1	10.9
AT4G27800.1	42719.7	AT4G27800.1 | thylakoid-associated phosphatase 38	1	1	3.6
AT2G39460.1	17440.8	AT2G39460.1 | ribosomal protein L23AA							1	1	6.5
AT3G10670.1	36931.8	AT3G10670.1 | non-intrinsic ABC protein 7	1	1	5.3
AT1G09430.1	46946.4	AT1G09430.1 | ATP-citrate lyase A-3																2	2	4.7				2	2	5
AT1G20200.1	55582.7	AT1G20200.1 | PAM domain (PCI/PINT associated module) protein							1	1	2
AT2G03750.1	40838.3	AT2G03750.1 | P-loop containing nucleoside triphosphate hydrolases superfamily protein																1	1	3.1
AT5G08540.1	38655.6	AT5G08540.1 | ribosomal RNA small subunit methyltransferase J	1	1	4
AT5G13510.1	24736	AT5G13510.1 | Ribosomal protein L10 family protein							1	1	6.8
AT4G32470.1	14527.1	AT4G32470.1 | Cytochrome bd ubiquinol oxidase%2C 14kDa subunit	1	1	8.2	1	1	8.2
AT3G48000.1	58589.4	AT3G48000.1 | aldehyde dehydrogenase 2B4							1	1	2.6
AT5G16660.1	18177.4	AT5G16660.1 | Low-density receptor-like protein	1	1	8.3
AT1G12920.1	48941.7	AT1G12920.1 | eukaryotic release factor 1-2													1	1	2.5
AT2G03550.1	34750.1	AT2G03550.1 | alpha/beta-Hydrolases superfamily protein																2	2	10.3							1	1	2.9
AT4G29670.1	25843.9	AT4G29670.1 | atypical CYS HIS rich thioredoxin 2	1	1	5.1
AT3G54110.1	32662.5	AT3G54110.1 | plant uncoupling mitochondrial protein 1	1	1	3.6
AT3G21200.1	35463.7	AT3G21200.1 | proton gradient regulation 7	1	1	4.7
AT2G27600.1	48593.4	AT2G27600.1 | AAA-type ATPase family protein	2	2	3.9				1	1	3.2													1	1	1.8
AT4G14880.1	33805.4	AT4G14880.1 | O-acetylserine (thiol) lyase (OAS-TL) isoform A1	1	1	3.7													1	1	6.2
AT1G65980.1	17428.1	AT1G65980.1 | thioredoxin-dependent peroxidase 1	1	1	5.6				2	2	18.5
AT1G08360.1	24469.2	AT1G08360.1 | Ribosomal protein L1p/L10e family							1	1	6
AT1G29880.1	81944.5	AT1G29880.1 | glycyl-tRNA synthetase / glycine-tRNA ligase							1	1	2.3
AT5G67500.2	32905.5	AT5G67500.2 | voltage dependent anion channel 2	2	2	7.6
AT1G79850.1	16282.2	AT1G79850.1 | ribosomal protein S17				2	2	12.1
AT3G63490.1	37632.7	AT3G63490.1 | Ribosomal protein L1p/L10e family				1	1	4.9
AT1G14150.1	22157.6	AT1G14150.1 | PsbQ-like 2	1	1	7.4
AT5G52840.1	19179.1	AT5G52840.1 | NADH-ubiquinone oxidoreductase-like protein	1	1	5.9
AT4G34620.1	12698.9	AT4G34620.1 | small subunit ribosomal protein 16	2	2	18.6
AT2G23200.1	93380.2	AT2G23200.1 | Protein kinase superfamily protein																1	1	2.3
AT1G24180.1	43358.9	AT1G24180.1 | Thiamin diphosphate-binding fold (THDP-binding) superfamily protein				1	1	3.6
AT1G23740.1	40986.6	AT1G23740.1 | Oxidoreductase%2C zinc-binding dehydrogenase family protein	2	2	6.2
AT4G17790.1	28926.6	AT4G17790.1 | SNARE associated Golgi protein family										2	2	2.7				1	1	2.7
AT2G43460.1	8121.7	AT2G43460.1 | Ribosomal L38e protein family							2	2	34.8
AT4G39090.1	40419	AT4G39090.1 | Papain family cysteine protease	1	1	5.2
AT3G22230.1	15614.8	AT3G22230.1 | Ribosomal L27e protein family							1	1	8.9
AT1G78820.1	50595	AT1G78820.1 | D-mannose binding lectin protein with Apple-like carbohydrate-binding domain-containing protein							1	1	1.8
AT1G61250.1	32613.3	AT1G61250.1 | secretory carrier 3																1	1	6.6
AT1G20780.1	88380.7	AT1G20780.1 | senescence-associated E3 ubiquitin ligase 1																3	3	4
AT4G20930.1	37364.9	AT4G20930.1 | 6-phosphogluconate dehydrogenase family protein							2	4	2.6	2	3	2.6
AT5G36230.1	47215.6	AT5G36230.1 | ARM repeat superfamily protein							2	2	5.8
AT1G25490.1	65494.7	AT1G25490.1 | ARM repeat superfamily protein																1	1	2.9
AT1G52760.1	36975.6	AT1G52760.1 | lysophospholipase 2							1	1	4.8	1	1	4.8
AT3G48930.1	17957.2	AT3G48930.1 | Nucleic acid-binding%2C OB-fold-like protein							1	1	6.2
AT5G61020.1	55226.1	AT5G61020.1 | evolutionarily conserved C-terminal region 3	1	1	4.2
ATMG00510.1	44578.2	ATMG00510.1 | NADH dehydrogenase subunit 7	1	1	3.3
AT5G07030.1	48694.7	AT5G07030.1 | Eukaryotic aspartyl protease family protein							1	1	2.4
AT5G03350.1	30162.6	AT5G03350.1 | Legume lectin family protein										1	1	5.8
AT1G21065.1	23707.9	AT1G21065.1 | secondary thiamine-phosphate synthase enzyme				1	1	6.5
AT1G09795.1	44756.8	AT1G09795.1 | ATP phosphoribosyl transferase 2	1	1	2.7
AT1G76010.1	37383	AT1G76010.1 | Alba DNA/RNA-binding protein	1	1	3.1
AT4G16143.1	58907.3	AT4G16143.1 | importin alpha isoform 2													1	1	3
AT5G43970.1	10378.1	AT5G43970.1 | translocase of outer membrane 22-V	1	1	11.1
AT3G51130.1	45682.4	AT3G51130.1 | transmembrane protein							1	1	2.7
AT1G18060.1	25198.4	AT1G18060.1 | microbial collagenase	1	1	4.4
AT4G10840.1	66281.1	AT4G10840.1 | Tetratricopeptide repeat (TPR)-like superfamily protein																2	2	7.6
AT1G01540.1	42775.5	AT1G01540.1 | Protein kinase superfamily protein																1	1	3.4
AT4G22485.1	68200.4	AT4G22485.1 | Bifunctional inhibitor/lipid-transfer protein/seed storage 2S albumin superfamily protein	1	1	1.4
AT3G15000.1	42870.1	AT3G15000.1 | cobalt ion binding protein	1	1	2.8
AT1G09780.1	60580.1	AT1G09780.1 | Phosphoglycerate mutase%2C 2%2C3-bisphosphoglycerate-independent										1	1	2.5
AT4G20260.1	24584	AT4G20260.1 | plasma-membrane associated cation-binding protein 1										2	2	7.6
AT2G05990.1	41214.2	AT2G05990.1 | NAD(P)-binding Rossmann-fold superfamily protein	1	1	3.3
AT4G37200.1	28745.3	AT4G37200.1 | Thioredoxin superfamily protein	2	2	6.1
AT3G28220.1	42887.2	AT3G28220.1 | TRAF-like family protein							1	1	2.4
AT5G66040.1	12676.3	AT5G66040.1 | sulfurtransferase protein 16																1	1	16.7
AT1G30530.1	50095.3	AT1G30530.1 | UDP-glucosyl transferase 78D1							2	2	4
AT2G43750.1	41656.5	AT2G43750.1 | O-acetylserine (thiol) lyase B							1	1	3.1
AT1G53240.1	35804.8	AT1G53240.1 | Lactate/malate dehydrogenase family protein	1	1	3.5
AT5G48300.1	56651.1	AT5G48300.1 | ADP glucose pyrophosphorylase 1				1	1	1.7
AT1G66150.1	102388	AT1G66150.1 | transmembrane kinase 1																1	1	1.7
AT5G13120.1	28306.3	AT5G13120.1 | cyclophilin 20-2	1	1	6.9	1	1	5.4
ATCG00420.1	18558.4	ATCG00420.1 | NADH dehydrogenase subunit J	1	1	5.7
AT1G70940.1	69466.8	AT1G70940.1 | Auxin efflux carrier family protein																			1	1	1.9				1	1	1.9
AT3G22850.1	27107.1	AT3G22850.1 | aluminum induced protein with YGL and LRDR motifs							1	1	3.6
AT3G04600.1	45754.5	AT3G04600.1 | Nucleotidylyl transferase superfamily protein							1	1	3
AT1G01960.1	194944	AT1G01960.1 | SEC7-like guanine nucleotide exchange family protein																			1	1	0.6
AT1G05150.1	90170.2	AT1G05150.1 | Calcium-binding tetratricopeptide family protein	1	1	1.2
ATCG00580.1	9396.7	ATCG00580.1 | photosystem II reaction center protein E	1	1	10.8	1	1	10.8
AT2G44490.1	63916.1	AT2G44490.1 | Glycosyl hydrolase superfamily protein																1	1	2.1
AT1G17100.1	25388.5	AT1G17100.1 | SOUL heme-binding family protein				1	1	6.9
AT2G22230.1	24242.3	AT2G22230.1 | Thioesterase superfamily protein	1	1	3.6
AT1G08880.1	14813.1	AT1G08880.1 | Histone superfamily protein				1	1	4.9	2	2	16.2
AT2G38290.1	50768.7	AT2G38290.1 | ammonium transporter 2																1	1	2.5
AT1G10430.1	34934.8	AT1G10430.1 | protein phosphatase 2A-2										1	1	3.3
AT5G20920.1	30663.1	AT5G20920.1 | eukaryotic translation initiation factor 2 beta subunit							1	1	6.7
AT5G62575.1	10731.6	AT5G62575.1 | succinate dehydrogenase subunit	1	2	11.1
AT3G02780.1	32607.8	AT3G02780.1 | isopentenyl pyrophosphate:dimethylallyl pyrophosphate isomerase 2	1	1	2.8
AT5G50530.1	59812.9	AT5G50530.1 | CBS / octicosapeptide/Phox/Bemp1 (PB1) domains-containing protein													1	1	2.2
AT2G47610.1	29129.9	AT2G47610.1 | Ribosomal protein L7Ae/L30e/S12e/Gadd45 family protein							2	2	9.3
AT1G10960.1	15896.9	AT1G10960.1 | ferredoxin 1							1	1	9.5
AT1G79470.1	54194.3	AT1G79470.1 | Aldolase-type TIM barrel family protein							1	1	2.8
AT4G35950.1	21571.1	AT4G35950.1 | RAC-like 6																1	1	9.1
AT1G65930.1	45746.6	AT1G65930.1 | cytosolic NADP+-dependent isocitrate dehydrogenase							2	2	6.3										1	1	2.7	1	1	2.7	1	1	2.7
AT2G28900.1	15481.9	AT2G28900.1 | outer plastid envelope protein 16-1	2	2	11.5	1	1	6.1
AT3G60820.1	24644.3	AT3G60820.1 | N-terminal nucleophile aminohydrolases (Ntn hydrolases) superfamily protein										1	1	4
AT1G66410.1	16861.9	AT1G66410.1 | calmodulin 4	1	1	4.7	1	1	4.7
AT4G25740.1	19447.1	AT4G25740.1 | RNA binding Plectin/S10 domain-containing protein							1	1	6.8
AT1G12090.1	13912.7	AT1G12090.1 | extensin-like protein							1	1	7.3
AT5G11720.1	101119	AT5G11720.1 | Glycosyl hydrolases family 31 protein	1	1	1.3
AT2G41100.1	36807.5	AT2G41100.1 | Calcium-binding EF hand family protein										1	1	4
AT3G24480.1	54703.2	AT3G24480.1 | Leucine-rich repeat (LRR) family protein							1	1	3.6
AT1G79220.1	46465.2	AT1G79220.1 | Mitochondrial transcription termination factor family protein							1	2	2.3
AT1G73990.1	75095.2	AT1G73990.1 | signal peptide peptidase	1	1	1.6
AT2G24765.1	20242.4	AT2G24765.1 | ADP-ribosylation factor 3										1	1	6
AT2G38670.1	46978.1	AT2G38670.1 | phosphorylethanolamine cytidylyltransferase 1	1	1	2.1
AT2G22500.1	33357.3	AT2G22500.1 | uncoupling protein 5	1	1	3.8
AT1G32550.1	20377.3	AT1G32550.1 | 2Fe-2S ferredoxin-like superfamily protein	1	1	6.1
AT3G15520.1	50483	AT3G15520.1 | Cyclophilin-like peptidyl-prolyl cis-trans isomerase family protein	1	1	2.4
AT3G13120.1	20837.4	AT3G13120.1 | Ribosomal protein S10p/S20e family protein	2	2	8.4
AT1G52000.1	73939.5	AT1G52000.1 | Mannose-binding lectin superfamily protein							1	1	2.5
AT4G16720.1	24239.2	AT4G16720.1 | Ribosomal protein L23/L15e family protein							1	1	5.4	1	1	5.4	1	1	5.4
AT3G54050.1	45162.3	AT3G54050.1 | high cyclic electron flow 1	1	1	2.6
AT5G11170.1	48337.9	AT5G11170.1 | DEAD/DEAH box RNA helicase family protein							1	1	3.7	1	1	3.7
AT5G39420.1	72426	AT5G39420.1 | CDC2C																1	2	1.9
AT1G06380.1	28715	AT1G06380.1 | Ribosomal protein L1p/L10e family																						1	1	3.1
AT5G58270.1	80420.9	AT5G58270.1 | ABC transporter of the mitochondrion 3	1	1	1.4	1	1	1.4													1	1	1.4	1	1	1.4
AT3G53990.1	17793.7	AT3G53990.1 | Adenine nucleotide alpha hydrolases-like superfamily protein										1	1	6.2
AT1G21250.1	81211.8	AT1G21250.1 | cell wall-associated kinase										2	2	3.3
AT1G48030.1	53988.5	AT1G48030.1 | mitochondrial lipoamide dehydrogenase 1	1	1	2.2	1	1	2.2
AT1G52330.1	23648.4	AT1G52330.1 | Late embryogenesis abundant (LEA) hydroxyproline-rich glycoprotein family							1	2	5.1	1	2	5.1	1	2	5.1	1	2	5.1
AT5G50370.1	27335.7	AT5G50370.1 | Adenylate kinase family protein	1	1	3.6
AT3G55770.6	14925.1	AT3G55770.6 | GATA type zinc finger transcription factor family protein																1	1	13.3
AT4G21105.1	7684.1	AT4G21105.1 | cytochrome-c oxidase/ electron carrier				1	1	14.7
AT4G08850.1	115424	AT4G08850.1 | Leucine-rich repeat receptor-like protein kinase family protein																1	1	1.2							1	1	1.1
AT1G31910.1	54409.7	AT1G31910.1 | GHMP kinase family protein										1	1	2.4
AT1G63660.1	59315.6	AT1G63660.1 | GMP synthase (glutamine-hydrolyzing)%2C putative / glutamine amidotransferase	1	1	1.7
ATCG00760.1	4460.5	ATCG00760.1 | ribosomal protein L36	1	1	24.3
AT1G22290.1	22407.3	AT1G22290.1 | 14-3-3 family protein				1	1	4.1
AT1G78340.1	25282.2	AT1G78340.1 | glutathione S-transferase TAU 22																						1	6	5.5	1	5	5.5
AT5G27720.1	14323.5	AT5G27720.1 | Small nuclear ribonucleoprotein family protein																						1	1	6.2	1	1	6.2
AT3G11930.1	21457.9	AT3G11930.1 | Adenine nucleotide alpha hydrolases-like superfamily protein	1	1	6				1	1	4.5
AT1G30580.1	44471.5	AT1G30580.1 | GTP binding protein							1	1	2.3
ATCG00900.1	17357.4	ATCG00900.1 | Ribosomal protein S7p/S5e family protein	1	1	6.5
AT3G54850.1	69397.8	AT3G54850.1 | plant U-box 14				1	4	1.7
AT1G79500.1	31657	AT1G79500.1 | Aldolase-type TIM barrel family protein	2	2	8.6	2	2	9
AT3G16890.1	74258.7	AT3G16890.1 | pentatricopeptide (PPR) domain protein 40	1	1	1.5
AT1G04800.1	18045.2	AT1G04800.1 | glycine-rich protein							2	2	13.5	2	2	13.5				1	1	6.5
AT2G29560.1	51600.3	AT2G29560.1 | cytosolic enolase													1	1	2.7
AT4G13930.1	51718.4	AT4G13930.1 | serine hydroxymethyltransferase 4							2	2	2.8
AT1G49340.1	224019	AT1G49340.1 | Phosphatidylinositol 3- and 4-kinase family protein	1	1	0.9
AT3G60770.1	17095.3	AT3G60770.1 | Ribosomal protein S13/S15							1	2	9.3
AT2G30110.1	120252	AT2G30110.1 | ubiquitin-activating enzyme 1							2	2	1.6
AT2G27020.1	27377.6	AT2G27020.1 | 20S proteasome alpha subunit G1										3	3	12.4
AT3G01450.1	36347.3	AT3G01450.1 | ARM repeat superfamily protein																1	1	8.3
AT1G26380.1	59818.1	AT1G26380.1 | FAD-binding Berberine family protein							1	1	3.9				1	1	3.9	1	1	3.9
AT5G35620.1	22514.5	AT5G35620.1 | Eukaryotic initiation factor 4E protein													1	1	4.5
AT3G16670.1	15875	AT3G16670.1 | Pollen Ole e 1 allergen and extensin family protein				1	1	4.5
AT5G17220.1	24580.8	AT5G17220.1 | glutathione S-transferase phi 12							1	1	6.5	1	2	6.5
AT3G01180.1	87593.7	AT3G01180.1 | starch synthase 2	1	1	1.6
AT3G25520.1	34358.2	AT3G25520.1 | ribosomal protein L5	1	1	3				1	2	4.7
AT4G02740.1	53680.3	AT4G02740.1 | F-box/RNI-like superfamily protein							1	1	2.7	1	1	2.7
AT5G15220.1	16700.3	AT5G15220.1 | Ribosomal protein L27 family protein																1	1	14.9
AT3G05590.1	20925.9	AT3G05590.1 | ribosomal protein L18							1	1	4.3
AT2G43500.1	103286	AT2G43500.1 | Plant regulator RWP-RK family protein																1	1	1.2
AT1G80790.1	74294.3	AT1G80790.1 | XH/XS domain-containing protein	1	2	1.6
AT1G09200.1	15268	AT1G09200.1 | Histone superfamily protein							2	2	10.3
AT1G09590.1	18652.9	AT1G09590.1 | Translation protein SH3-like family protein							1	1	6.1	1	1	6.1
AT1G15200.1	48905.7	AT1G15200.1 | protein-protein interaction regulator family protein																			1	1	1.7	1	1	1.7
AT5G22330.1	50323.7	AT5G22330.1 | P-loop containing nucleoside triphosphate hydrolases superfamily protein	1	1	2.4
AT1G03740.1	84478	AT1G03740.1 | Protein kinase superfamily protein	1	1	2
AT4G03410.1	36173.9	AT4G03410.1 | Peroxisomal membrane 22 kDa (Mpv17/PMP22) family protein										1	1	3.2
AT1G49600.1	48483.7	AT1G49600.1 | RNA-binding protein 47A							2	2	6.7
AT3G49070.1	47273	AT3G49070.1 | transmembrane protein%2C putative (DUF677)				1	1	3.4
AT1G15930.1	15377.1	AT1G15930.1 | Ribosomal protein L7Ae/L30e/S12e/Gadd45 family protein							1	1	8.3
AT1G03870.1	26115.2	AT1G03870.1 | FASCICLIN-like arabinoogalactan 9																2	9	18.2
AT1G62130.1	114912	AT1G62130.1 | AAA-type ATPase family protein																1	1	1.3
AT2G41350.1	33494.3	AT2G41350.1 | HAUS augmin-like complex subunit										1	2	4.7				1	1	4.7
AT3G22110.1	27475.5	AT3G22110.1 | 20S proteasome alpha subunit C1							1	1	6.4
AT5G26880.1	28764	AT5G26880.1 | tRNA (cytidine(34)-2'-O)-methyltransferase																						2	4	4.2
AT1G54385.1	62153.6	AT1G54385.1 | ARM repeat superfamily protein							1	1	1.8							1	1	1.8
AT1G26770.1	26427.9	AT1G26770.1 | expansin A10							1	1	3.6
AT5G66650.1	36766	AT5G66650.1 | calcium uniporter (DUF607)	1	1	2.2
AT1G10920.1	83685.6	AT1G10920.1 | NB-ARC domain-containing disease resistance protein																1	1	1.1
AT2G05520.1	14289.4	AT2G05520.1 | glycine-rich protein 3													1	1	11
AT1G49780.1	45963.6	AT1G49780.1 | plant U-box 26																						1	1	1.7
AT3G54160.1	49881.3	AT3G54160.1 | RNI-like superfamily protein							1	2	1.4	1	1	1.4	1	1	1.4	1	1	1.4
AT3G61750.2	35691.2	AT3G61750.2 | Cytochrome b561/ferric reductase transmembrane with DOMON related domain-containing protein							1	1	4	1	1	4
AT3G53640.1	73097.8	AT3G53640.1 | Protein kinase superfamily protein																			1	1	1.7	1	1	1.7	1	1	1.7
AT5G60210.1	63713	AT5G60210.1 | ROP interactive partner 5										1	1	1.2				1	1	1.2
AT2G25450.1	40351.6	AT2G25450.1 | 2-oxoglutarate (2OG) and Fe(II)-dependent oxygenase superfamily protein							1	1	3.1
AT5G44180.1	190388	AT5G44180.1 | Homeodomain-like transcriptional regulator				1	1	1.3
AT4G30830.1	42165.6	AT4G30830.1 | myosin-like protein (Protein of unknown function%2C DUF593)																			1	1	2.5	1	5	2.5
AT4G30580.1	39395.4	AT4G30580.1 | Phospholipid/glycerol acyltransferase family protein	1	2	4.2
AT3G19070.1	37712.4	AT3G19070.1 | Homeodomain-like superfamily protein																			1	1	4.9
AT5G36120.1	18973.4	AT5G36120.1 | cofactor assembly%2C complex C (B6F)													1	1	10.9
AT2G18940.1	92239.3	AT2G18940.1 | Tetratricopeptide repeat (TPR)-like superfamily protein																2	4	3.4
AT3G19720.1	87171.5	AT3G19720.1 | P-loop containing nucleoside triphosphate hydrolases superfamily protein	1	1	1	1	1	1																1	1	1
AT3G48300.1	54761.8	AT3G48300.1 | cytochrome P450%2C family 71%2C subfamily A%2C polypeptide 23				1	1	1.7
AT3G16640.1	18910.5	AT3G16640.1 | translationally controlled tumor protein							1	1	4.8
AT3G49240.1	71293.5	AT3G49240.1 | Pentatricopeptide repeat (PPR) superfamily protein	1	1	1.4
AT3G05060.1	59003.7	AT3G05060.1 | NOP56-like pre RNA processing ribonucleoprotein				1	1	1.5
AT2G41910.1	42910.7	AT2G41910.1 | Protein kinase superfamily protein													1	1	2.7
AT2G01210.1	78308	AT2G01210.1 | Leucine-rich repeat protein kinase family protein																			1	10	1.1
AT5G43050.1	17800.9	AT5G43050.1 | YCF20-like protein (DUF565)	1	1	4.4
AT1G17580.1	172909	AT1G17580.1 | myosin 1																			1	1	0.6
AT5G38080.1	17955.3	AT5G38080.1 | transmembrane protein	1	1	5.7
AT5G04885.1	72304.2	AT5G04885.1 | Glycosyl hydrolase family protein																1	1	1.1
AT5G03060.1	33321.5	AT5G03060.1 | striatin-like protein																			1	3	3.1
AT1G11210.1	34902.7	AT1G11210.1 | cotton fiber protein%2C putative (DUF761)																						1	1	1.9
AT4G18100.1	15503.3	AT4G18100.1 | Ribosomal protein L32e	1	1	6.8
AT2G05840.1	27350.3	AT2G05840.1 | 20S proteasome subunit PAA2							2	2	5.7
AT1G48090.1	462015	AT1G48090.1 | calcium-dependent lipid-binding family protein										2	2	0.8
AT5G41140.1	113135	AT5G41140.1 | Myosin heavy chain-related protein																						1	1	0.6
AT5G35430.1	86738.7	AT5G35430.1 | Tetratricopeptide repeat (TPR)-like superfamily protein	1	2	0.9	1	1	0.9																			1	1	0.9
AT1G63810.1	120151	AT1G63810.1 | nucleolar protein							1	1	0.6
AT4G00890.1	47066.5	AT4G00890.1 | proline-rich family protein																			1	1	1.9
AT1G53380.1	52280.1	AT1G53380.1 | hypothetical protein (DUF641)										1	1	2.4
